# Supplementary material for: Pyromellitic acid–sarcosine (1/2)
Source: Acta Crystallogr Sect E Struct Rep Online. 2008 Apr 10;64(Pt 5):o826. doi: 10.1107/S1600536808009045 (PMC2961339; doi:10.1107/S1600536808009045)
Supplement: Supplementary file 2 [file e-64-0o826-Isup2.hkl]

# 
# h,k,l, Fc-squared, Fo-squared, sigma(Fo-squared) and status flag 
# 
data_I
_shelx_title ' btecsarkcuohf                    P21/c' 
_shelx_refln_list_code          4 
_shelx_F_calc_maximum      102.13 
_exptl_crystal_F_000       452.00 
_reflns_d_resolution_high  0.7479 
 
loop_ 
 _symmetry_equiv_pos_as_xyz 
 'x, y, z' 
 '-x, y+1/2, -z+1/2' 
 '-x, -y, -z' 
 'x, -y-1/2, z-1/2' 
 
_cell_length_a     8.8894 
_cell_length_b     5.4118 
_cell_length_c    20.2205 
_cell_angle_alpha  90.000 
_cell_angle_beta  104.388 
_cell_angle_gamma  90.000 
 
_shelx_F_squared_multiplier     1.000 
 
loop_ 
 _refln_index_h 
 _refln_index_k 
 _refln_index_l 
 _refln_F_squared_calc 
 _refln_F_squared_meas 
 _refln_F_squared_sigma 
 _refln_observed_status 
   1   0   0     2225.26     2119.81     13.50 o 
   2   0   0     1159.79     1218.99      7.96 o 
   3   0   0      293.52      250.73      3.98 o 
   4   0   0     1852.25     2002.87     13.02 o 
   5   0   0     2675.23     2797.29     17.56 o 
   6   0   0      191.94      221.23      4.98 o 
   7   0   0      727.28      734.70      9.93 o 
   8   0   0      112.01       93.80      5.16 o 
   9   0   0      530.92      501.31     13.83 o 
  10   0   0       22.50       22.72      5.14 o 
  11   0   0       49.69       50.94     10.05 o 
   1   1   0      916.97      990.69      6.63 o 
   2   1   0     1020.28      900.32      5.74 o 
   3   1   0      177.06      188.53      2.52 o 
   4   1   0      246.06      246.81      3.34 o 
   5   1   0      509.52      542.40      5.22 o 
   6   1   0       41.44       45.81      2.86 o 
   7   1   0      213.97      210.03      4.21 o 
   8   1   0        1.50        2.21      2.09 o 
   9   1   0       63.74       60.35      3.69 o 
  10   1   0       19.45       20.41      4.18 o 
  11   1   0        5.59        2.62      4.57 o 
   0   2   0      514.08      495.31      6.98 o 
   1   2   0      815.91      799.57      6.83 o 
   2   2   0       89.97       77.07      2.02 o 
   3   2   0      106.79      121.22      2.60 o 
   4   2   0      134.35      128.65      2.56 o 
   5   2   0        2.05        1.96      1.65 o 
   6   2   0       30.44       32.55      2.95 o 
   7   2   0       15.66       15.83      3.03 o 
   8   2   0        2.08        0.42      2.81 o 
   9   2   0        1.38        7.15      3.72 o 
  10   2   0       15.97       14.35      4.31 o 
  11   2   0       27.83       33.45      6.87 o 
   1   3   0      441.06      434.35      5.04 o 
   2   3   0     1111.04     1108.48     11.66 o 
   3   3   0       18.84       22.92      2.14 o 
   4   3   0      286.01      275.46      5.25 o 
   5   3   0      382.67      378.98      6.40 o 
   6   3   0        9.36        6.90      2.45 o 
   7   3   0       65.16       66.20      4.23 o 
   8   3   0      125.42      127.10      5.71 o 
   9   3   0        0.18        5.24      3.55 o 
  10   3   0        1.82        3.82      4.68 o 
   0   4   0     1119.13     1119.59     14.51 o 
   1   4   0       15.17       17.05      2.43 o 
   2   4   0      117.02      116.02      4.58 o 
   3   4   0       65.20       63.44      4.23 o 
   4   4   0       18.58       20.58      2.86 o 
   5   4   0      220.41      207.08      6.74 o 
   6   4   0       47.87       43.95      5.31 o 
   7   4   0      291.04      309.28      9.02 o 
   8   4   0       13.72       10.75      4.19 o 
   9   4   0        4.41        0.15      4.98 o 
   1   5   0      155.90      156.97      5.99 o 
   2   5   0       65.86       61.76      6.02 o 
   3   5   0       28.58       22.66      4.28 o 
   4   5   0        1.46        4.94      3.01 o 
   5   5   0       18.23       21.09      3.79 o 
   6   5   0       15.25       19.39      4.34 o 
   7   5   0       13.65       14.03      4.95 o 
   8   5   0        0.75       -2.25      5.46 o 
   0   6   0       22.41       22.44     12.55 o 
   1   6   0        0.22        7.18      6.83 o 
   2   6   0       35.31       26.62      7.91 o 
   3   6   0        6.60        8.53      4.50 o 
   4   6   0       32.13       42.55      8.71 o 
   5   6   0       37.32       44.92      8.01 o 
   6   6   0       20.78       30.14      9.20 o 
   1   7   0        0.94       -3.82      9.49 o 
   2   7   0        3.89       -2.96      5.66 o 
 -11   1   1        0.79        5.41      4.31 o 
 -10   1   1       14.83       14.25      3.66 o 
  -9   1   1       45.31       51.55      3.34 o 
  -8   1   1      372.06      379.49      5.89 o 
  -7   1   1      168.72      149.17      3.68 o 
  -6   1   1        5.22        6.60      1.82 o 
  -5   1   1       15.70       14.31      1.40 o 
  -4   1   1     1417.60     1476.43      8.25 o 
  -3   1   1     3055.33     3146.12     14.01 o 
  -2   1   1       55.91       30.82      1.40 o 
  -1   1   1     2244.92     2218.78     10.41 o 
   0   1   1        0.04        0.72      0.81 o 
   1   1   1       30.95       37.49      1.10 o 
   2   1   1     1650.51     1558.20      8.56 o 
   3   1   1      143.68      170.03      2.56 o 
   4   1   1        0.08        2.07      1.14 o 
   5   1   1        2.37       -0.51      1.31 o 
   6   1   1      136.08      134.00      3.27 o 
   7   1   1       16.08       11.48      2.08 o 
   8   1   1       10.24        2.79      2.51 o 
   9   1   1        0.21       -2.40      2.40 o 
  10   1   1       34.69       29.30      4.66 o 
  11   1   1        2.90        3.92      4.57 o 
 -11   2   1        0.39        1.32      5.92 o 
 -10   2   1       46.16       45.87      5.57 o 
  -9   2   1        0.17       -0.30      3.13 o 
  -8   2   1        2.98        1.33      2.83 o 
  -7   2   1       58.24       52.50      3.39 o 
  -6   2   1      422.86      419.06      6.01 o 
  -5   2   1       92.42      101.95      2.80 o 
  -4   2   1      184.98      195.97      2.94 o 
  -3   2   1       89.69      120.76      2.70 o 
  -2   2   1     1775.72     1662.89      9.78 o 
  -1   2   1      922.44      926.71      7.29 o 
   0   2   1       28.80       41.61      1.83 o 
   1   2   1       38.94       48.58      1.91 o 
   2   2   1      382.89      359.18      3.46 o 
   3   2   1       27.28       29.57      1.55 o 
   4   2   1        5.44        5.71      1.37 o 
   5   2   1      245.37      230.44      4.15 o 
   6   2   1      112.19      116.02      4.74 o 
   7   2   1       59.27       54.44      3.93 o 
   8   2   1       71.69       77.52      4.70 o 
   9   2   1       79.43       75.82      5.52 o 
  10   2   1        1.60        4.91      3.99 o 
 -10   3   1       24.97       28.31      5.43 o 
  -9   3   1        3.22        7.24      3.65 o 
  -8   3   1       13.41       16.57      3.46 o 
  -7   3   1      381.63      384.97      7.72 o 
  -6   3   1       65.55       68.04      3.35 o 
  -5   3   1       44.15       40.91      2.91 o 
  -4   3   1        2.37        1.32      2.10 o 
  -3   3   1      194.41      181.74      4.87 o 
  -2   3   1      332.33      313.55      5.38 o 
  -1   3   1      728.98      788.14      6.62 o 
   0   3   1      181.72      195.20      3.58 o 
   1   3   1      319.14      356.11      5.05 o 
   2   3   1     1752.43     1892.79     15.31 o 
   3   3   1       15.49       25.41      2.33 o 
   4   3   1      345.21      334.05      5.41 o 
   5   3   1      269.69      259.98      7.79 o 
   6   3   1      223.05      219.49      5.40 o 
   7   3   1      159.85      163.42      5.67 o 
   8   3   1       69.23       70.35      6.89 o 
   9   3   1       29.84       35.13      4.58 o 
  10   3   1        0.53        4.97      4.78 o 
  -9   4   1        8.63       14.73      6.15 o 
  -8   4   1       51.66       58.77      5.79 o 
  -7   4   1       59.28       53.41      5.77 o 
  -6   4   1       33.01       37.32      4.24 o 
  -5   4   1      294.38      288.56      7.56 o 
  -4   4   1      155.03      156.53      5.01 o 
  -3   4   1       25.42       28.50      3.82 o 
  -2   4   1        0.49       -3.11      3.84 o 
  -1   4   1       87.28       89.64      3.85 o 
   0   4   1       87.70       88.16      2.95 o 
   1   4   1      257.82      222.29      5.63 o 
   2   4   1      624.85      606.72      9.27 o 
   3   4   1      134.15      145.73      8.40 o 
   4   4   1       14.03       13.46      2.78 o 
   5   4   1       27.46       24.45      4.91 o 
   6   4   1       10.95       12.98      3.55 o 
   7   4   1       23.63       18.88      4.27 o 
   8   4   1        4.37        2.28      3.82 o 
   9   4   1       37.49       41.92      7.10 o 
  -8   5   1       27.17       37.20      7.78 o 
  -7   5   1       21.99       24.67      6.92 o 
  -6   5   1       58.22       53.32      5.70 o 
  -5   5   1        0.23        5.06      3.11 o 
  -4   5   1       24.53       31.32      7.50 o 
  -3   5   1       52.22       44.40      4.92 o 
  -2   5   1       13.46       14.76      3.51 o 
  -1   5   1      173.70      177.81      6.33 o 
   0   5   1       24.53       23.25      2.42 o 
   1   5   1       12.51       18.16      3.45 o 
   2   5   1       28.00       24.38      3.85 o 
   3   5   1        1.12        1.56      3.38 o 
   4   5   1       36.66       44.15      4.01 o 
   5   5   1       37.25       43.02      7.86 o 
   6   5   1       13.33       13.01      4.23 o 
   7   5   1        0.32       -0.68      4.35 o 
   8   5   1        0.12       -1.12      5.58 o 
  -6   6   1       42.11       51.72      9.06 o 
  -5   6   1       20.03       19.38      6.97 o 
  -4   6   1       55.93       52.04      6.96 o 
  -3   6   1      156.14      165.99      7.89 o 
  -2   6   1       32.39       27.65      5.15 o 
  -1   6   1        0.05        3.64      4.39 o 
   0   6   1        0.15        5.56      7.73 o 
   1   6   1      292.33      280.05     17.25 o 
   2   6   1       21.98       20.90      4.66 o 
   3   6   1       18.59       16.32      4.74 o 
   4   6   1        8.36        6.73      5.24 o 
   5   6   1        3.93        7.64      7.49 o 
   6   6   1       10.40       24.79     11.82 o 
  -2   7   1        3.01       -0.30      6.01 o 
  -1   7   1       12.19       12.98     10.26 o 
   0   7   1       40.14       35.27      5.94 o 
   1   7   1        0.74       -8.52      8.52 o 
   2   7   1       25.50       27.53     11.29 o 
 -11   0   2       20.60       13.39      6.37 o 
 -10   0   2       18.64       13.64      4.68 o 
  -9   0   2       18.68       12.27      3.92 o 
  -8   0   2      302.99      281.55      7.26 o 
  -7   0   2        1.68       -0.82      2.19 o 
  -6   0   2      283.01      266.40      5.55 o 
  -5   0   2      750.24      801.74      8.53 o 
  -4   0   2     1664.02     1561.68     12.47 o 
  -3   0   2     1019.56      874.21      8.43 o 
  -2   0   2     3816.41     3415.47     18.56 o 
  -1   0   2     3488.82     3441.57     19.10 o 
   0   0   2      165.85      162.59      5.86 o 
   1   0   2     4655.12     4282.79     33.40 o 
   2   0   2      400.40      341.16      4.46 o 
   3   0   2       28.48       32.40      2.08 o 
   4   0   2      672.77      652.65      6.93 o 
   5   0   2        0.05        1.16      1.80 o 
   6   0   2       83.26       88.68      7.81 o 
   7   0   2      185.54      174.90      8.30 o 
   8   0   2      359.49      331.41      8.84 o 
   9   0   2       28.46       26.04      4.92 o 
  10   0   2        1.46        4.36      5.31 o 
  11   0   2        0.99        5.36      5.56 o 
 -11   1   2       14.10        6.89      4.41 o 
 -10   1   2       34.15       39.25      4.26 o 
  -9   1   2      289.24      284.80      6.02 o 
  -8   1   2        2.42        2.69      2.11 o 
  -7   1   2      132.11      134.86      3.60 o 
  -6   1   2        7.17        7.72      1.55 o 
  -5   1   2        1.80        5.01      1.28 o 
  -4   1   2       54.03       59.90      1.79 o 
  -3   1   2      534.16      561.34      4.31 o 
  -2   1   2     3110.27     2938.36     13.98 o 
  -1   1   2     1575.97     1363.37      7.77 o 
   0   1   2     1380.34     1467.07      6.79 o 
   1   1   2     5613.38     5383.34     21.76 o 
   2   1   2      921.55      849.35      5.17 o 
   3   1   2     1308.07     1368.17      8.24 o 
   4   1   2      170.94      176.40      3.02 o 
   5   1   2     1645.74     1709.32     10.81 o 
   6   1   2      230.28      228.15      4.32 o 
   7   1   2       15.85       11.91      2.20 o 
   8   1   2       69.56       60.19      3.45 o 
   9   1   2        7.27        4.57      2.84 o 
  10   1   2       12.10       13.54      4.35 o 
  11   1   2        0.56        8.65      4.96 o 
 -11   2   2        0.36        1.40      5.18 o 
 -10   2   2       30.40       25.88      4.63 o 
  -9   2   2        0.06        2.85      3.02 o 
  -8   2   2      121.80      126.24      5.44 o 
  -7   2   2        1.30       -0.20      2.30 o 
  -6   2   2       30.78       30.37      2.51 o 
  -5   2   2       60.07       78.73      2.58 o 
  -4   2   2      115.79      128.50      2.65 o 
  -3   2   2      285.92      306.19      3.58 o 
  -2   2   2      793.33      796.55      4.83 o 
  -1   2   2      863.05      854.63      7.21 o 
   0   2   2       87.63       93.70      1.37 o 
   1   2   2     2109.12     2078.51     11.91 o 
   2   2   2      530.88      528.51      4.96 o 
   3   2   2        3.88        2.26      1.19 o 
   4   2   2      659.99      640.67      5.93 o 
   5   2   2       32.88       27.91      2.30 o 
   6   2   2      183.99      193.56      5.14 o 
   7   2   2       83.99       80.25      4.50 o 
   8   2   2        0.33        4.21      3.03 o 
   9   2   2        0.00       -0.37      3.31 o 
  10   2   2       10.25        7.54      4.68 o 
 -10   3   2        0.01        2.41      4.52 o 
  -9   3   2       35.36       36.94      4.45 o 
  -8   3   2      112.03      113.26      5.86 o 
  -7   3   2       57.64       66.76      4.46 o 
  -6   3   2      431.85      414.69      8.15 o 
  -5   3   2       33.54       36.40      2.93 o 
  -4   3   2      352.15      374.06      5.36 o 
  -3   3   2      993.49      993.48      9.14 o 
  -2   3   2     1181.97     1167.96     11.95 o 
  -1   3   2      319.98      325.85      4.18 o 
   0   3   2      291.00      299.04      3.29 o 
   1   3   2       41.19       36.93      3.07 o 
   2   3   2      268.28      290.67      3.50 o 
   3   3   2       65.91       81.09      3.32 o 
   4   3   2       18.36       17.85      2.84 o 
   5   3   2      221.30      209.91      5.35 o 
   6   3   2      136.64      123.11      5.15 o 
   7   3   2        8.56        7.56      3.05 o 
   8   3   2      147.87      141.32      6.07 o 
   9   3   2       65.32       69.23      5.41 o 
  10   3   2       27.01       32.58      5.79 o 
  -9   4   2        6.92        2.91      5.05 o 
  -8   4   2       29.44       24.17      4.48 o 
  -7   4   2       19.44       13.67      4.49 o 
  -6   4   2        2.21        1.85      3.19 o 
  -5   4   2      210.26      219.36     11.25 o 
  -4   4   2      167.82      175.44      5.41 o 
  -3   4   2       30.23       31.33      2.79 o 
  -2   4   2      119.89      117.40      4.95 o 
  -1   4   2        9.41       13.50      2.53 o 
   0   4   2        0.10       -1.50      1.50 o 
   1   4   2       18.46       12.07      2.76 o 
   2   4   2        0.28        0.38      2.35 o 
   3   4   2      442.05      415.95      7.07 o 
   4   4   2        5.77        6.67      2.54 o 
   5   4   2      354.55      360.80      9.17 o 
   6   4   2       10.78       14.00      3.64 o 
   7   4   2      347.09      344.91      9.65 o 
   8   4   2       26.09       18.18      6.06 o 
   9   4   2       11.44        5.56      5.52 o 
  -8   5   2       25.98       12.55      9.51 o 
  -7   5   2       33.62       31.58      5.45 o 
  -6   5   2       29.83       27.46      4.25 o 
  -5   5   2       74.12       71.90      7.23 o 
  -4   5   2        9.78        7.71      3.80 o 
  -3   5   2        3.18        2.48      3.26 o 
  -2   5   2       91.71       91.31      5.87 o 
  -1   5   2      688.33      635.27     11.81 o 
   0   5   2      100.23      105.67      4.26 o 
   1   5   2        0.26       -3.06      3.08 o 
   2   5   2       56.87       60.30      5.18 o 
   3   5   2       40.36       44.28      3.57 o 
   4   5   2       31.30       31.35      3.46 o 
   5   5   2       28.57       21.92      6.33 o 
   6   5   2        0.23       -0.21      4.64 o 
   7   5   2        1.93        2.34      4.59 o 
   8   5   2       44.02       59.56      8.32 o 
  -6   6   2       15.74       21.88      7.40 o 
  -5   6   2        3.42       12.18      6.56 o 
  -4   6   2        2.54        5.97      4.92 o 
  -3   6   2       52.72       55.37      6.32 o 
  -2   6   2        0.50       -0.93      3.52 o 
  -1   6   2       86.19       91.33      7.34 o 
   0   6   2       40.05       31.68      9.86 o 
   1   6   2        6.83        6.91      4.75 o 
   2   6   2        3.14        1.17      4.03 o 
   3   6   2        2.15        3.54      4.15 o 
   4   6   2        0.17       -4.24      5.11 o 
   5   6   2        0.86       -1.55      7.36 o 
   6   6   2      110.87      114.35     12.83 o 
  -2   7   2       32.70       23.42      7.15 o 
  -1   7   2        0.34        8.28     10.04 o 
   0   7   2        0.32        0.44      4.60 o 
   1   7   2       15.72       26.66     10.64 o 
   2   7   2        7.34        5.95      6.14 o 
 -11   1   3        4.52        2.46      4.15 o 
 -10   1   3       50.84       54.74      4.65 o 
  -9   1   3       26.05       15.63      2.80 o 
  -8   1   3      386.92      376.68      6.01 o 
  -7   1   3       36.45       29.15      2.33 o 
  -6   1   3        6.92        3.24      1.52 o 
  -5   1   3       23.16       29.20      1.61 o 
  -4   1   3      235.39      244.59      3.33 o 
  -3   1   3        7.15        6.99      1.19 o 
  -2   1   3      332.25      307.49      3.23 o 
  -1   1   3     4884.19     4479.71     19.34 o 
   0   1   3     1143.07     1059.56      5.51 o 
   1   1   3     3393.02     3406.27     15.39 o 
   2   1   3     1051.42     1050.66      6.45 o 
   3   1   3      542.38      549.01      5.02 o 
   4   1   3      278.59      307.00      3.90 o 
   5   1   3       49.49       43.30      2.23 o 
   6   1   3      336.00      344.27      5.57 o 
   7   1   3        3.10        1.96      2.01 o 
   8   1   3       38.42       41.12      3.39 o 
   9   1   3       42.59       31.61      3.97 o 
  10   1   3       45.71       45.19      5.25 o 
  11   1   3       10.64        6.54      7.30 o 
 -11   2   3        1.74        1.01      5.11 o 
 -10   2   3       80.61       83.61      5.54 o 
  -9   2   3        2.21       -0.71      2.79 o 
  -8   2   3      129.48      126.88      4.82 o 
  -7   2   3      196.78      198.59      4.86 o 
  -6   2   3       33.72       37.31      2.79 o 
  -5   2   3      407.75      391.01      4.80 o 
  -4   2   3      165.26      170.11      2.71 o 
  -3   2   3      374.00      419.48      3.67 o 
  -2   2   3      194.10      228.85      2.42 o 
  -1   2   3      366.24      374.42      4.21 o 
   0   2   3      151.46      134.46      2.78 o 
   1   2   3     9757.39     9938.76     39.86 o 
   2   2   3     2261.87     2403.28     12.44 o 
   3   2   3        0.41        0.81      1.12 o 
   4   2   3      521.72      575.44      6.19 o 
   5   2   3       24.02       25.07      2.27 o 
   6   2   3     1137.91     1120.15     11.06 o 
   7   2   3      485.98      480.82      8.21 o 
   8   2   3      272.99      284.39      7.63 o 
   9   2   3        2.90        7.93      4.12 o 
  10   2   3        0.08       -0.70      5.13 o 
 -10   3   3        2.46        2.12      4.12 o 
  -9   3   3       39.50       36.63      5.58 o 
  -8   3   3      104.80      104.62      5.19 o 
  -7   3   3       41.89       52.37      4.73 o 
  -6   3   3        0.52       -2.27      2.27 o 
  -5   3   3      308.73      321.80      5.68 o 
  -4   3   3      787.30      772.67      8.20 o 
  -3   3   3      136.58      144.71      3.06 o 
  -2   3   3        2.57       -1.10      1.67 o 
  -1   3   3      374.31      376.79      4.47 o 
   0   3   3       35.62       39.70      1.58 o 
   1   3   3        2.25        3.10      1.18 o 
   2   3   3       34.80       30.28      2.01 o 
   3   3   3      135.75      154.70      4.48 o 
   4   3   3       89.10       87.74      3.54 o 
   5   3   3       63.10       65.28      3.42 o 
   6   3   3       91.33      102.58      4.47 o 
   7   3   3       16.64       19.22      3.33 o 
   8   3   3        9.84       10.91      3.56 o 
   9   3   3        1.18        1.43      3.88 o 
  10   3   3        4.02        4.78      5.18 o 
  -9   4   3       61.61       54.87      7.15 o 
  -8   4   3       63.32       74.50      5.85 o 
  -7   4   3        0.06        4.21      3.20 o 
  -6   4   3        0.26        2.09      3.16 o 
  -5   4   3        0.84        0.94      2.96 o 
  -4   4   3      747.09      737.58     10.79 o 
  -3   4   3      107.59      114.74      5.02 o 
  -2   4   3        0.30       -1.77      2.22 o 
  -1   4   3       36.73       40.08      4.09 o 
   0   4   3      151.65      153.07      4.04 o 
   1   4   3        5.55        7.14      1.75 o 
   2   4   3       27.94       30.16      2.54 o 
   3   4   3        0.24        2.65      2.27 o 
   4   4   3       19.51       12.61      2.99 o 
   5   4   3      193.62      198.74      7.34 o 
   6   4   3       91.20       98.34      6.38 o 
   7   4   3       45.41       50.97      5.20 o 
   8   4   3       36.06       20.46      6.51 o 
   9   4   3       36.33       46.70      7.19 o 
  -8   5   3       35.83       35.66      7.26 o 
  -7   5   3       26.55       28.18      5.17 o 
  -6   5   3       20.32       20.01      4.04 o 
  -5   5   3        9.86        7.68      3.20 o 
  -4   5   3      146.74      166.55      8.09 o 
  -3   5   3       37.13       39.33      4.95 o 
  -2   5   3        0.93        2.65      3.39 o 
  -1   5   3      386.65      376.50     14.81 o 
   0   5   3       37.34       40.69      3.26 o 
   1   5   3       20.42       20.83      2.34 o 
   2   5   3       20.66       22.00      2.49 o 
   3   5   3       32.31       34.80      3.37 o 
   4   5   3      121.08      106.38      5.19 o 
   5   5   3       19.42       18.78      3.94 o 
   6   5   3       72.28       81.18      6.21 o 
   7   5   3        3.19       10.64      5.83 o 
  -6   6   3        0.07        6.82     11.87 o 
  -5   6   3       10.94        6.64      5.55 o 
  -4   6   3       18.64       10.97      6.41 o 
  -3   6   3        5.00        8.30      4.15 o 
  -2   6   3      101.01       91.26      6.15 o 
  -1   6   3       41.36       45.50      5.74 o 
   0   6   3      125.61      128.51      6.02 o 
   1   6   3        3.27        7.08      3.36 o 
   2   6   3        2.42        2.19      3.91 o 
   3   6   3        1.42        8.51      4.42 o 
   4   6   3        0.05        3.14      5.63 o 
   5   6   3        4.50        7.58      7.26 o 
  -2   7   3        0.94       -1.34      5.79 o 
  -1   7   3        0.31       -0.99      5.42 o 
   0   7   3        7.78        6.69      5.25 o 
   1   7   3        6.11       -3.09      8.48 o 
   2   7   3        2.96       10.99      7.15 o 
 -11   0   4       18.59       28.58      6.18 o 
 -10   0   4        0.29        2.97      3.83 o 
  -9   0   4      252.01      238.58      8.95 o 
  -8   0   4      187.54      196.72      6.71 o 
  -7   0   4      155.70      168.77      5.09 o 
  -6   0   4        2.63        3.54      2.21 o 
  -5   0   4      933.53      872.36      9.70 o 
  -4   0   4       17.95       22.81      2.99 o 
  -3   0   4     4110.32     3732.89     21.64 o 
  -2   0   4     2403.27     2060.80     12.89 o 
  -1   0   4       96.48      132.22      2.72 o 
   0   0   4     2177.89     1904.07     13.50 o 
   1   0   4        1.51        0.51      1.62 o 
   2   0   4      998.02      902.21      9.68 o 
   3   0   4        3.21        2.59      1.86 o 
   4   0   4        4.79        1.13      2.06 o 
   5   0   4        2.92        3.10      2.32 o 
   6   0   4       16.27       13.10      3.07 o 
   7   0   4       34.05       30.31      5.05 o 
   8   0   4      365.25      379.31     10.27 o 
   9   0   4        7.55        8.62      4.24 o 
  10   0   4       56.33       55.93      7.12 o 
 -11   1   4       18.29       20.59      5.57 o 
 -10   1   4        2.94        2.88      3.52 o 
  -9   1   4      153.96      142.50      4.63 o 
  -8   1   4      213.22      204.55      4.72 o 
  -7   1   4      235.29      246.41      4.60 o 
  -6   1   4       69.09       63.75      2.50 o 
  -5   1   4       92.90      100.08      2.55 o 
  -4   1   4       74.06       81.21      3.09 o 
  -3   1   4      105.42      134.59      3.24 o 
  -2   1   4    10430.07    10070.02     34.76 o 
  -1   1   4      231.77      241.01      2.63 o 
   0   1   4     8700.99     8373.04     31.03 o 
   1   1   4       15.61       16.65      1.25 o 
   2   1   4      824.25      799.92      6.14 o 
   3   1   4       34.97       30.13      2.24 o 
   4   1   4       44.01       40.32      2.08 o 
   5   1   4      124.99      136.67      3.38 o 
   6   1   4       53.42       50.04      3.78 o 
   7   1   4       85.50       77.30      3.65 o 
   8   1   4       36.14       36.97      6.93 o 
   9   1   4      203.09      195.48      9.32 o 
  10   1   4        0.08        4.66      3.99 o 
 -11   2   4        0.01        2.59      5.26 o 
 -10   2   4       13.97       17.09      3.81 o 
  -9   2   4        2.15        0.39      2.81 o 
  -8   2   4       61.32       63.90      3.97 o 
  -7   2   4      550.17      592.67      8.04 o 
  -6   2   4       87.57       79.08      3.05 o 
  -5   2   4       13.98       13.45      1.73 o 
  -4   2   4       51.26       54.68      1.84 o 
  -3   2   4     1880.63     1990.20      9.42 o 
  -2   2   4     1056.81     1102.52      7.02 o 
  -1   2   4      177.10      176.59      2.45 o 
   0   2   4      109.71      133.56      2.35 o 
   1   2   4        5.97        7.40      1.06 o 
   2   2   4        7.53        9.69      1.37 o 
   3   2   4      401.53      385.45      4.19 o 
   4   2   4       57.26       66.14      2.67 o 
   5   2   4        5.81        7.69      2.24 o 
   6   2   4       74.46       70.87      5.65 o 
   7   2   4       58.60       71.13      5.51 o 
   8   2   4       14.16       16.01      3.93 o 
   9   2   4        6.20        2.52      4.22 o 
  10   2   4        1.00        1.52      5.32 o 
 -10   3   4        1.24        3.90      4.27 o 
  -9   3   4       84.40       82.51      5.35 o 
  -8   3   4       22.45       21.12      3.40 o 
  -7   3   4      168.83      157.15      4.58 o 
  -6   3   4      260.62      228.28      5.54 o 
  -5   3   4       24.07       22.14      2.30 o 
  -4   3   4       17.04       14.60      2.21 o 
  -3   3   4      645.01      613.55      5.75 o 
  -2   3   4       21.64       27.22      1.39 o 
  -1   3   4       15.69       20.09      1.42 o 
   0   3   4      933.05      963.28      5.81 o 
   1   3   4       41.44       40.37      1.92 o 
   2   3   4       31.15       33.04      2.21 o 
   3   3   4       18.76       24.85      2.92 o 
   4   3   4       14.81       13.25      2.41 o 
   5   3   4      211.07      198.63      4.71 o 
   6   3   4       34.50       32.73      3.48 o 
   7   3   4       69.50       70.40      4.58 o 
   8   3   4       10.09        9.55      3.54 o 
   9   3   4       26.34       17.65      4.94 o 
  -9   4   4       33.75       29.03      6.85 o 
  -8   4   4        8.94        5.97      4.37 o 
  -7   4   4        1.90        5.88      3.30 o 
  -6   4   4      102.98       99.69      5.98 o 
  -5   4   4      118.23      116.16      6.91 o 
  -4   4   4        3.88        4.79      2.79 o 
  -3   4   4        5.06        4.26      1.95 o 
  -2   4   4       56.69       54.75      4.03 o 
  -1   4   4      520.10      514.50      6.72 o 
   0   4   4       50.68       52.28      2.60 o 
   1   4   4       84.83       83.65      2.94 o 
   2   4   4       55.15       63.82      2.97 o 
   3   4   4        0.68        4.01      2.52 o 
   4   4   4      299.25      287.49      7.32 o 
   5   4   4        6.86        8.04      4.58 o 
   6   4   4       15.69       12.74      3.68 o 
   7   4   4       35.86       31.16      4.74 o 
   8   4   4       46.24       53.35      8.11 o 
   9   4   4        1.70        4.42      7.93 o 
  -8   5   4       15.40       24.01      6.60 o 
  -7   5   4       76.49       77.66      9.62 o 
  -6   5   4       50.23       44.30      6.21 o 
  -5   5   4       13.27       12.27      3.51 o 
  -4   5   4        6.09        8.88      3.00 o 
  -3   5   4      156.24      141.71      9.77 o 
  -2   5   4      114.04      112.75      7.88 o 
  -1   5   4        0.01        0.96      2.32 o 
   0   5   4       68.59       74.83      3.53 o 
   1   5   4        4.16       -1.87      2.00 o 
   2   5   4       87.56       85.92      3.84 o 
   3   5   4        1.83       -1.97      2.47 o 
   4   5   4       97.15       95.32      5.12 o 
   5   5   4        9.43       19.46      4.81 o 
   6   5   4       21.21       25.62      5.63 o 
   7   5   4       74.21       99.41      9.24 o 
  -6   6   4        0.08        7.44      6.48 o 
  -5   6   4        0.19        8.06      6.45 o 
  -4   6   4       22.76       20.37      7.65 o 
  -3   6   4       39.64       42.88      6.38 o 
  -2   6   4       93.05       98.55      6.96 o 
  -1   6   4       42.09       42.76      4.61 o 
   0   6   4      105.77      100.99      8.02 o 
   1   6   4       13.45       10.05      6.79 o 
   2   6   4       83.89       84.39      7.81 o 
   3   6   4       15.03        0.86      4.60 o 
   4   6   4        0.09        0.08      5.50 o 
   5   6   4        6.73       13.77     10.58 o 
  -2   7   4       12.05        7.19      5.35 o 
  -1   7   4       83.43      100.16      8.97 o 
   0   7   4       57.87       47.85      7.11 o 
   1   7   4       44.08       53.42      7.01 o 
 -11   1   5        5.68        8.73      4.36 o 
 -10   1   5      103.01      104.67      5.92 o 
  -9   1   5       42.78       38.85      3.17 o 
  -8   1   5        2.04        1.56      2.07 o 
  -7   1   5       20.61       19.73      2.28 o 
  -6   1   5       30.42       26.78      2.08 o 
  -5   1   5      100.82      127.96      2.82 o 
  -4   1   5       59.81       66.50      2.13 o 
  -3   1   5      694.17      747.49      5.23 o 
  -2   1   5      439.77      487.15      3.68 o 
  -1   1   5     6435.12     6305.77     23.58 o 
   0   1   5     5961.19     5992.52     24.27 o 
   1   1   5     1109.58     1069.79      6.73 o 
   2   1   5      477.67      447.84      5.34 o 
   3   1   5      129.94      120.88      4.07 o 
   4   1   5     1315.29     1371.17      9.99 o 
   5   1   5      638.92      658.67      7.26 o 
   6   1   5      128.38      129.47      3.99 o 
   7   1   5      101.37      105.51      4.06 o 
   8   1   5        1.65        1.96      2.61 o 
   9   1   5      119.76      127.59      5.84 o 
  10   1   5        0.13        4.33      4.18 o 
 -11   2   5       13.76       24.52      5.69 o 
 -10   2   5        5.38        5.22      3.41 o 
  -9   2   5        5.02        4.43      2.88 o 
  -8   2   5      123.70      122.42      4.98 o 
  -7   2   5      693.50      655.01      8.84 o 
  -6   2   5        0.06        0.99      1.84 o 
  -5   2   5      235.58      215.52      4.22 o 
  -4   2   5       44.83       52.21      2.99 o 
  -3   2   5      219.25      220.76      3.10 o 
  -2   2   5       51.69       66.05      1.89 o 
  -1   2   5      836.10      859.69      5.21 o 
   0   2   5      212.16      157.51      2.78 o 
   1   2   5       29.48       41.81      1.51 o 
   2   2   5      204.64      239.60      3.11 o 
   3   2   5      154.30      135.77      2.91 o 
   4   2   5       17.62       20.13      2.21 o 
   5   2   5      611.66      616.26      8.61 o 
   6   2   5       72.82       68.66      3.97 o 
   7   2   5       13.74       10.47      3.24 o 
   8   2   5       18.28        8.49      3.78 o 
   9   2   5        9.98        9.06      4.61 o 
  10   2   5        0.07        2.44      5.50 o 
 -10   3   5        0.17        0.13      3.97 o 
  -9   3   5        1.23       -1.22      2.94 o 
  -8   3   5        8.30       10.06      2.90 o 
  -7   3   5        6.12       -0.39      2.31 o 
  -6   3   5       86.62       85.59      3.75 o 
  -5   3   5       12.54        5.24      1.97 o 
  -4   3   5      135.03      146.48      3.39 o 
  -3   3   5       27.38       23.74      2.03 o 
  -2   3   5      172.60      180.16      3.53 o 
  -1   3   5      528.85      504.61      5.35 o 
   0   3   5       67.25       66.89      1.94 o 
   1   3   5      284.45      271.41      4.27 o 
   2   3   5      233.34      237.69      5.53 o 
   3   3   5       62.76       68.87      3.02 o 
   4   3   5      211.73      214.71      5.94 o 
   5   3   5       28.03       21.38      2.85 o 
   6   3   5      189.20      188.69      5.93 o 
   7   3   5       18.88       14.43      3.43 o 
   8   3   5        9.41        9.03      3.72 o 
   9   3   5        4.49        7.30      4.65 o 
  -9   4   5        1.10        0.47      4.99 o 
  -8   4   5        6.19        9.50      3.75 o 
  -7   4   5        3.56        3.93      3.58 o 
  -6   4   5      172.64      179.43     10.84 o 
  -5   4   5        0.74       -2.90      2.90 o 
  -4   4   5       59.03       65.40      5.32 o 
  -3   4   5       17.26       19.99      2.37 o 
  -2   4   5       66.35       68.92      3.31 o 
  -1   4   5        0.18        1.01      2.42 o 
   0   4   5        0.00       -1.69      1.69 o 
   1   4   5       22.93       16.51      2.12 o 
   2   4   5      206.84      206.67      6.55 o 
   3   4   5       66.46       73.98      6.08 o 
   4   4   5       81.12       88.11      4.84 o 
   5   4   5        1.54        1.36      3.24 o 
   6   4   5       17.41       11.00      3.66 o 
   7   4   5       11.99        8.78      4.06 o 
   8   4   5       28.92       32.90      8.84 o 
  -8   5   5       18.28       17.85      5.97 o 
  -7   5   5       70.93       59.35      5.94 o 
  -6   5   5       79.70       84.17      7.19 o 
  -5   5   5       10.17        9.97      3.51 o 
  -4   5   5       67.14       70.11      5.04 o 
  -3   5   5      995.49     1012.61     11.30 o 
  -2   5   5      181.82      177.11      6.28 o 
  -1   5   5        6.48        7.59      2.44 o 
   0   5   5      175.82      172.70      4.96 o 
   1   5   5      155.53      153.20      6.36 o 
   2   5   5        0.00        0.99      2.99 o 
   3   5   5       41.19       33.57      3.64 o 
   4   5   5        3.21        8.27      3.28 o 
   5   5   5        4.02        4.16      3.69 o 
   6   5   5       83.84       92.22      7.29 o 
   7   5   5       42.33       49.89      7.66 o 
  -6   6   5       12.67       14.43      7.08 o 
  -5   6   5       46.72       43.16      8.08 o 
  -4   6   5       11.85       15.81      6.25 o 
  -3   6   5       10.58        0.81      5.17 o 
  -2   6   5        0.04       -1.25      2.75 o 
  -1   6   5       18.43       19.83      4.78 o 
   0   6   5        2.66        0.92      2.76 o 
   1   6   5        0.05       -1.75      4.53 o 
   2   6   5        8.62       12.43      4.90 o 
   3   6   5       33.89       29.54      5.91 o 
   4   6   5       29.05       19.45     10.62 o 
   5   6   5        5.70       10.00      8.36 o 
  -2   7   5       13.77       14.72      5.52 o 
  -1   7   5        2.77       13.95     14.96 o 
   0   7   5       13.09       15.78      7.13 o 
   1   7   5        0.16       -1.15      4.41 o 
 -11   0   6      219.39      237.91     14.19 o 
 -10   0   6       14.97       12.77      4.13 o 
  -9   0   6     1230.12     1264.61     27.52 o 
  -8   0   6        4.35        2.26      3.25 o 
  -7   0   6        1.34       -2.42      2.42 o 
  -6   0   6       32.08       31.80      3.24 o 
  -5   0   6        3.79        4.16      2.12 o 
  -4   0   6     6112.65     5978.34     33.63 o 
  -3   0   6     1003.54     1067.94      9.45 o 
  -2   0   6     4164.15     4057.18     22.92 o 
  -1   0   6      147.35      165.94      3.66 o 
   0   0   6     2428.46     2385.16     17.84 o 
   1   0   6     1364.29     1418.05     12.95 o 
   2   0   6     1600.31     1533.20     14.48 o 
   3   0   6     4667.02     4926.47     34.83 o 
   4   0   6      183.21      166.41      5.14 o 
   5   0   6      413.60      443.19      8.97 o 
   6   0   6        5.85        0.02      3.05 o 
   7   0   6       81.29       76.97      5.64 o 
   8   0   6      114.43      107.95      6.83 o 
   9   0   6       25.40       27.08      5.21 o 
  10   0   6       18.91       23.98      6.44 o 
 -11   1   6       37.26       40.79      5.36 o 
 -10   1   6       26.13       32.75      3.78 o 
  -9   1   6        0.71        1.76      2.37 o 
  -8   1   6      305.87      302.38      5.97 o 
  -7   1   6      257.43      234.14      4.77 o 
  -6   1   6      851.33      842.83      7.47 o 
  -5   1   6       57.75       65.55      2.25 o 
  -4   1   6      165.73      152.20      3.19 o 
  -3   1   6       27.96       28.47      1.44 o 
  -2   1   6     7873.67     7772.48     29.19 o 
  -1   1   6      254.22      234.03      2.57 o 
   0   1   6       23.33       21.32      1.46 o 
   1   1   6      536.90      535.56      4.74 o 
   2   1   6        0.45       -1.27      1.34 o 
   3   1   6        6.70        5.04      1.50 o 
   4   1   6        0.80        1.87      1.57 o 
   5   1   6        1.64        0.87      1.81 o 
   6   1   6        6.68       10.97      2.35 o 
   7   1   6      195.80      189.72      5.33 o 
   8   1   6        0.50       -2.04      2.81 o 
   9   1   6        5.46        4.95      3.36 o 
  10   1   6       25.78       14.97      5.14 o 
 -11   2   6       18.41       17.79      5.56 o 
 -10   2   6        0.84        4.13      3.37 o 
  -9   2   6       14.26       16.37      3.20 o 
  -8   2   6       72.50       77.98      4.33 o 
  -7   2   6       25.94       24.24      3.26 o 
  -6   2   6       88.76      107.46      3.55 o 
  -5   2   6       17.59       12.84      1.85 o 
  -4   2   6      688.14      771.96      6.19 o 
  -3   2   6      910.50      993.66      8.39 o 
  -2   2   6      683.43      729.63      5.29 o 
  -1   2   6      587.64      619.70      4.74 o 
   0   2   6     1216.31     1222.04      7.47 o 
   1   2   6      186.48      212.71      3.73 o 
   2   2   6       17.42       18.53      1.62 o 
   3   2   6      335.57      326.19      5.03 o 
   4   2   6       22.59       25.89      2.60 o 
   5   2   6      304.57      282.86      6.93 o 
   6   2   6      344.25      320.98      7.35 o 
   7   2   6       44.05       44.72      4.30 o 
   8   2   6       18.10       18.78      5.63 o 
   9   2   6       60.26       51.55      6.24 o 
  10   2   6       56.69       58.39      7.76 o 
 -10   3   6       16.24       16.57      4.05 o 
  -9   3   6       19.27       17.54      4.31 o 
  -8   3   6        4.03        3.72      2.87 o 
  -7   3   6       54.93       57.05      3.73 o 
  -6   3   6       14.82       15.10      2.29 o 
  -5   3   6      353.89      339.30      5.48 o 
  -4   3   6       31.73       35.51      3.48 o 
  -3   3   6        0.09        1.80      1.47 o 
  -2   3   6      340.64      361.97      4.37 o 
  -1   3   6      431.15      386.45      3.93 o 
   0   3   6       75.85       72.45      2.72 o 
   1   3   6       72.48       69.77      3.22 o 
   2   3   6      301.21      308.61      6.49 o 
   3   3   6       13.56       14.29      1.94 o 
   4   3   6       26.16       29.47      4.02 o 
   5   3   6      646.35      613.64      9.10 o 
   6   3   6       23.09       22.34      3.63 o 
   7   3   6      265.17      241.55      7.61 o 
   8   3   6       24.83       23.55      4.33 o 
   9   3   6        0.87        7.33      4.71 o 
  -9   4   6       69.04       73.95     11.36 o 
  -8   4   6        0.64        0.90      3.79 o 
  -7   4   6       15.87        8.70      3.62 o 
  -6   4   6        0.44       -3.04      3.05 o 
  -5   4   6       71.12       80.59      5.34 o 
  -4   4   6      558.76      560.39      8.91 o 
  -3   4   6       16.33       23.08      2.54 o 
  -2   4   6      335.58      312.65      5.45 o 
  -1   4   6      142.57      138.62      4.05 o 
   0   4   6      154.57      167.52      5.17 o 
   1   4   6       15.98       22.10      2.92 o 
   2   4   6       23.00       25.05      2.72 o 
   3   4   6      118.81      103.31      8.50 o 
   4   4   6       63.06       61.79      4.57 o 
   5   4   6       50.89       45.15      6.74 o 
   6   4   6       11.94       18.48      3.93 o 
   7   4   6        0.37       -3.90      3.90 o 
   8   4   6       18.14       20.47      6.02 o 
  -8   5   6        2.21       10.15      5.50 o 
  -7   5   6        5.13        8.07      4.69 o 
  -6   5   6        0.73       -3.45      3.45 o 
  -5   5   6       47.08       45.65      4.79 o 
  -4   5   6        0.53       -0.44      2.55 o 
  -3   5   6       18.07       18.57      3.35 o 
  -2   5   6      148.79      147.02      4.45 o 
  -1   5   6       99.14      105.70      4.54 o 
   0   5   6        0.08       -0.64      2.44 o 
   1   5   6      205.52      186.43      5.56 o 
   2   5   6       11.66       10.43      2.79 o 
   3   5   6       81.00       87.42      6.36 o 
   4   5   6        0.90       -0.39      3.17 o 
   5   5   6       66.52       59.88      5.60 o 
   6   5   6        8.26        6.33      4.57 o 
   7   5   6       12.96        7.84      6.31 o 
  -6   6   6        0.09        5.05      6.45 o 
  -5   6   6        7.95        7.36      6.33 o 
  -4   6   6        0.44       -5.29      5.29 o 
  -3   6   6      129.57      130.91      7.09 o 
  -2   6   6        0.43        6.45      3.19 o 
  -1   6   6       21.39       27.71      3.75 o 
   0   6   6        1.20        2.73      3.23 o 
   1   6   6        8.09       13.65      3.55 o 
   2   6   6       10.68       11.56      5.42 o 
   3   6   6        3.98       11.87      5.29 o 
   4   6   6        0.14        3.94      4.57 o 
   5   6   6        8.21        8.05      5.56 o 
  -2   7   6       35.04       18.14     17.22 o 
  -1   7   6        0.46        2.40      9.27 o 
   0   7   6       54.09       54.72     25.27 o 
 -11   1   7       11.36       13.01      4.46 o 
 -10   1   7        0.16        4.17      3.38 o 
  -9   1   7       57.31       58.38      3.82 o 
  -8   1   7      121.28      122.15      4.29 o 
  -7   1   7      572.97      576.78      7.44 o 
  -6   1   7       46.94       41.86      2.87 o 
  -5   1   7      211.62      210.34      3.48 o 
  -4   1   7       10.85       18.59      1.60 o 
  -3   1   7      185.59      179.45      2.77 o 
  -2   1   7       63.71       69.89      1.92 o 
  -1   1   7     1588.26     1480.75      7.48 o 
   0   1   7      301.99      329.19      4.13 o 
   1   1   7      568.00      616.30      5.12 o 
   2   1   7      786.12      880.75      7.59 o 
   3   1   7      719.67      718.13      6.86 o 
   4   1   7       18.66       19.77      2.18 o 
   5   1   7       18.85       13.38      2.24 o 
   6   1   7      243.60      239.19      5.27 o 
   7   1   7        2.19        2.75      2.47 o 
   8   1   7       10.46        5.19      3.11 o 
   9   1   7        0.34       -0.94      3.76 o 
  10   1   7        2.68        6.06      4.65 o 
 -11   2   7       58.03       78.03     10.50 o 
 -10   2   7      111.28      111.66      5.76 o 
  -9   2   7       70.40       69.40      4.61 o 
  -8   2   7      231.65      231.93      6.72 o 
  -7   2   7       19.22       17.38      2.77 o 
  -6   2   7      170.42      179.82      4.47 o 
  -5   2   7       21.42       17.99      2.04 o 
  -4   2   7      176.63      154.66      3.23 o 
  -3   2   7      365.84      375.27      3.91 o 
  -2   2   7       76.42       72.34      1.94 o 
  -1   2   7      788.35      761.02      6.24 o 
   0   2   7     2572.30     2596.53     17.42 o 
   1   2   7        0.12        1.86      1.27 o 
   2   2   7      271.49      277.11      3.91 o 
   3   2   7        1.98       -0.23      1.61 o 
   4   2   7       20.23       21.77      2.60 o 
   5   2   7      275.45      299.02      7.30 o 
   6   2   7      222.22      211.57      6.46 o 
   7   2   7       35.76       36.95      4.04 o 
   8   2   7        1.70        0.85      3.69 o 
   9   2   7       34.44       45.86      8.29 o 
 -10   3   7       16.56       16.03      4.06 o 
  -9   3   7        4.92        3.34      3.15 o 
  -8   3   7       34.24       28.35      4.38 o 
  -7   3   7      286.31      275.60      5.94 o 
  -6   3   7       67.82       64.94      3.04 o 
  -5   3   7      255.56      255.57      5.42 o 
  -4   3   7       48.87       54.38      2.60 o 
  -3   3   7        1.02       -0.89      1.44 o 
  -2   3   7      486.00      443.64      4.98 o 
  -1   3   7       52.79       50.80      2.05 o 
   0   3   7      233.74      238.00      6.19 o 
   1   3   7       39.73       43.87      2.06 o 
   2   3   7        7.22        4.28      1.79 o 
   3   3   7       26.78       37.12      4.17 o 
   4   3   7      367.84      354.56      8.26 o 
   5   3   7       66.52       71.79      4.31 o 
   6   3   7       10.21       14.01      3.77 o 
   7   3   7        5.01        7.01      3.55 o 
   8   3   7        0.14       -1.94      3.76 o 
   9   3   7        0.57        8.72      4.87 o 
  -9   4   7        7.95       11.01      5.70 o 
  -8   4   7        2.53        3.24      3.51 o 
  -7   4   7      118.56       93.76      5.39 o 
  -6   4   7      180.03      188.89      6.93 o 
  -5   4   7       41.21       43.23      4.21 o 
  -4   4   7        0.12       -1.77      2.45 o 
  -3   4   7       20.85       24.73      2.64 o 
  -2   4   7      567.83      561.46      7.57 o 
  -1   4   7      560.04      537.35      8.61 o 
   0   4   7      174.00      185.10      4.89 o 
   1   4   7       35.84       41.47      3.35 o 
   2   4   7       21.51       22.95      2.97 o 
   3   4   7        7.53        3.89      3.06 o 
   4   4   7      223.56      189.76     11.58 o 
   5   4   7        5.82        1.74      3.49 o 
   6   4   7       10.80        6.95      3.95 o 
   7   4   7       14.65       11.76      5.73 o 
   8   4   7       25.12       24.58      7.27 o 
  -8   5   7       33.26       36.95      6.81 o 
  -7   5   7        5.02        7.44      4.47 o 
  -6   5   7        3.98        0.61      4.36 o 
  -5   5   7       48.59       52.08      6.24 o 
  -4   5   7      131.69      132.48      5.10 o 
  -3   5   7       30.67       33.93      3.46 o 
  -2   5   7       38.96       41.08      3.54 o 
  -1   5   7       39.13       37.80      3.73 o 
   0   5   7        0.48        4.23      3.27 o 
   1   5   7       12.09        3.79      3.04 o 
   2   5   7       27.96       39.59      4.51 o 
   3   5   7        1.35        5.01      3.22 o 
   4   5   7       18.50       18.02      4.12 o 
   5   5   7      129.42      142.41      8.03 o 
   6   5   7       76.86       92.57      8.84 o 
  -6   6   7        2.44        9.01      6.79 o 
  -5   6   7        6.85       12.26      6.60 o 
  -4   6   7       72.91       74.73      7.15 o 
  -3   6   7        0.07       -0.37      3.45 o 
  -2   6   7        0.13       -0.23      4.36 o 
  -1   6   7        9.06        4.86      3.46 o 
   0   6   7       87.25      100.63      6.44 o 
   1   6   7       35.92       32.66      4.25 o 
   2   6   7        4.14       -0.01      4.15 o 
   3   6   7       18.08        6.68      4.40 o 
   4   6   7        9.35       17.40      5.41 o 
 -11   0   8       11.22        3.99      5.07 o 
 -10   0   8      129.33      141.07      7.85 o 
  -9   0   8        3.51       -0.02      3.52 o 
  -8   0   8       82.68       81.48      5.61 o 
  -7   0   8       14.08       11.54      3.47 o 
  -6   0   8       67.47       66.24      3.73 o 
  -5   0   8        1.05        3.09      2.10 o 
  -4   0   8       59.72       63.83      3.08 o 
  -3   0   8      518.26      515.90      6.71 o 
  -2   0   8      121.82      139.45      3.39 o 
  -1   0   8     3135.94     3232.25     23.93 o 
   0   0   8      257.74      217.42      4.75 o 
   1   0   8       18.65       26.85      3.07 o 
   2   0   8       50.52       42.32      3.84 o 
   3   0   8     2005.79     2106.25     22.53 o 
   4   0   8       68.58       69.03      4.52 o 
   5   0   8       68.88       72.95      4.53 o 
   6   0   8        7.49        2.86      3.37 o 
   7   0   8      104.56      105.18      7.75 o 
   8   0   8        2.94        5.04      4.11 o 
   9   0   8       24.03       18.04      5.66 o 
  10   0   8        0.41       10.45      6.64 o 
 -11   1   8        3.39        5.50      4.34 o 
 -10   1   8        0.09        5.00      3.09 o 
  -9   1   8       37.48       38.64      4.27 o 
  -8   1   8        0.44       -1.12      2.26 o 
  -7   1   8      724.26      717.64      8.25 o 
  -6   1   8       49.29       40.82      2.55 o 
  -5   1   8      579.75      580.40      6.76 o 
  -4   1   8       43.87       45.16      1.79 o 
  -3   1   8      816.28      814.20      5.50 o 
  -2   1   8       30.57       28.12      1.38 o 
  -1   1   8        8.11       12.78      1.21 o 
   0   1   8      247.46      283.54      3.66 o 
   1   1   8     1060.27     1145.13      7.64 o 
   2   1   8      777.98      834.96      7.31 o 
   3   1   8       11.00       11.16      1.81 o 
   4   1   8        0.95        2.76      1.91 o 
   5   1   8      201.97      204.55      4.98 o 
   6   1   8     1237.65     1224.80     13.68 o 
   7   1   8       17.84       20.68      3.15 o 
   8   1   8       76.26       75.73      4.89 o 
   9   1   8        4.29       -1.90      3.72 o 
  10   1   8        7.74        9.56      5.82 o 
 -11   2   8       11.36        3.87      4.94 o 
 -10   2   8       49.17       58.77      4.93 o 
  -9   2   8        0.20       -0.47      2.94 o 
  -8   2   8      219.42      206.14      8.03 o 
  -7   2   8        7.82        2.51      2.51 o 
  -6   2   8       24.15       21.21      3.07 o 
  -5   2   8      568.90      613.15      7.21 o 
  -4   2   8       22.84       21.39      1.83 o 
  -3   2   8        2.37        3.26      1.32 o 
  -2   2   8       72.58       84.43      2.27 o 
  -1   2   8        5.36        6.02      1.36 o 
   0   2   8       26.83       31.80      1.83 o 
   1   2   8     1535.21     1548.74     10.27 o 
   2   2   8        6.52        8.60      1.46 o 
   3   2   8        2.12        1.34      1.42 o 
   4   2   8      186.92      173.55      6.46 o 
   5   2   8        0.01        0.96      2.80 o 
   6   2   8       68.80       63.28      4.39 o 
   7   2   8       44.70       43.70      4.84 o 
   8   2   8        1.11        0.00      3.55 o 
   9   2   8       57.53       51.08      8.12 o 
 -10   3   8        0.16       -2.52      3.55 o 
  -9   3   8      109.45       93.26      5.14 o 
  -8   3   8        0.01       -1.58      2.75 o 
  -7   3   8       18.17       14.05      3.04 o 
  -6   3   8       16.79       13.75      2.31 o 
  -5   3   8      149.33      146.46      5.33 o 
  -4   3   8       60.91       54.98      2.67 o 
  -3   3   8      129.90      135.30      3.28 o 
  -2   3   8      156.70      173.06      3.51 o 
  -1   3   8        0.64        4.54      1.71 o 
   0   3   8        0.71       -0.96      1.78 o 
   1   3   8     1044.46     1022.00      8.76 o 
   2   3   8       28.21       33.60      3.13 o 
   3   3   8      135.65      143.14      5.14 o 
   4   3   8       18.04       19.05      3.91 o 
   5   3   8      413.91      431.29      8.73 o 
   6   3   8       20.22       20.47      3.68 o 
   7   3   8       21.65       15.45      3.99 o 
   8   3   8        6.61        1.89      4.17 o 
   9   3   8        0.00        2.98      4.91 o 
  -9   4   8       33.36       17.10      5.12 o 
  -8   4   8       21.24       22.56      4.43 o 
  -7   4   8        6.97        2.23      3.75 o 
  -6   4   8       76.76       79.16      5.22 o 
  -5   4   8        4.89       -0.90      2.65 o 
  -4   4   8      459.33      456.89      7.08 o 
  -3   4   8       83.79       96.01      3.56 o 
  -2   4   8      242.60      223.06      4.71 o 
  -1   4   8      287.79      282.99      6.98 o 
   0   4   8      287.24      296.04      8.18 o 
   1   4   8       16.83       18.53      2.74 o 
   2   4   8        2.70       10.77      3.05 o 
   3   4   8       67.57       60.93      4.73 o 
   4   4   8       15.82       13.47      3.77 o 
   5   4   8       28.75       40.50      4.91 o 
   6   4   8        0.81        1.04      4.35 o 
   7   4   8       48.24       52.50      7.87 o 
   8   4   8        4.84        2.71      6.17 o 
  -8   5   8       10.86       15.42      5.94 o 
  -7   5   8        7.36        9.99      4.62 o 
  -6   5   8        1.77        5.11      3.94 o 
  -5   5   8      136.75      129.62      6.64 o 
  -4   5   8       83.10       89.35      4.33 o 
  -3   5   8        2.60        3.24      2.45 o 
  -2   5   8       71.10       79.27      4.10 o 
  -1   5   8        5.16        4.99      2.89 o 
   0   5   8        5.12        0.88      4.30 o 
   1   5   8       70.78       68.49      4.89 o 
   2   5   8      121.82      117.24      6.68 o 
   3   5   8        3.40        5.68      3.56 o 
   4   5   8       39.25       38.44      6.73 o 
   5   5   8        0.06        8.92      5.38 o 
   6   5   8        0.03        4.74      6.69 o 
  -6   6   8        0.20       -2.18      6.11 o 
  -5   6   8       47.68       50.21      8.34 o 
  -4   6   8       24.19       23.93      4.60 o 
  -3   6   8       51.95       55.75      5.19 o 
  -2   6   8        2.74       -1.08      3.07 o 
  -1   6   8       58.38       53.74      5.67 o 
   0   6   8        6.15        1.49      3.35 o 
   1   6   8       27.23       28.53      4.52 o 
   2   6   8       85.10      101.19     13.34 o 
   3   6   8       17.50       18.70      5.44 o 
   4   6   8       27.03       21.07      6.63 o 
 -11   1   9       16.31       12.41      4.65 o 
 -10   1   9       56.33       57.09      4.94 o 
  -9   1   9        2.42       -0.14      2.55 o 
  -8   1   9      143.82      148.96      4.66 o 
  -7   1   9      228.35      226.47      5.00 o 
  -6   1   9      133.88      109.91      3.52 o 
  -5   1   9      643.38      691.33      6.41 o 
  -4   1   9       28.79       27.19      1.71 o 
  -3   1   9      463.57      509.56      4.24 o 
  -2   1   9      357.18      361.68      3.64 o 
  -1   1   9     1943.86     1934.49      9.46 o 
   0   1   9      462.15      472.85      4.93 o 
   1   1   9     1283.85     1307.40      8.58 o 
   2   1   9       31.12       36.64      2.19 o 
   3   1   9       18.27       18.42      2.26 o 
   4   1   9       75.00       69.78      3.23 o 
   5   1   9      243.55      255.07      5.61 o 
   6   1   9        0.02        4.46      2.37 o 
   7   1   9       63.08       66.36      6.49 o 
   8   1   9        7.90        9.65      3.39 o 
   9   1   9       11.16       12.67      4.41 o 
 -11   2   9       21.76       15.10      5.51 o 
 -10   2   9       76.24       69.15      5.30 o 
  -9   2   9       17.29        8.35      3.29 o 
  -8   2   9       57.11       60.90      5.05 o 
  -7   2   9      102.57      112.34      4.54 o 
  -6   2   9       10.85       13.55      2.38 o 
  -5   2   9       79.20       76.12      3.32 o 
  -4   2   9       32.60       32.76      2.53 o 
  -3   2   9     3528.31     3501.37     16.04 o 
  -2   2   9      752.06      750.53      6.06 o 
  -1   2   9      916.93      921.48      6.89 o 
   0   2   9      871.13      873.74      7.72 o 
   1   2   9      114.98      133.68      3.09 o 
   2   2   9      243.16      248.98      3.89 o 
   3   2   9      973.98      952.14      8.29 o 
   4   2   9     1075.56     1029.60     10.99 o 
   5   2   9       88.29       88.71      4.93 o 
   6   2   9       12.70       12.85      4.34 o 
   7   2   9        6.23        3.03      3.27 o 
   8   2   9       68.03       80.34      8.19 o 
   9   2   9        0.40        3.78      5.46 o 
 -10   3   9       25.37       32.02      4.77 o 
  -9   3   9        0.13        0.40      3.20 o 
  -8   3   9        2.07        6.94      3.07 o 
  -7   3   9       17.52       19.92      3.49 o 
  -6   3   9      100.92       96.39      3.97 o 
  -5   3   9       47.40       47.12      2.78 o 
  -4   3   9        0.01       -1.44      1.52 o 
  -3   3   9       20.68       27.13      1.88 o 
  -2   3   9      166.54      176.50      3.49 o 
  -1   3   9      581.52      577.01      6.32 o 
   0   3   9       13.13       17.94      2.44 o 
   1   3   9       96.08       99.27      3.60 o 
   2   3   9       32.14       22.98      3.08 o 
   3   3   9       18.78       23.44      2.89 o 
   4   3   9      153.57      150.76     10.16 o 
   5   3   9      183.75      182.81      6.27 o 
   6   3   9       62.53       61.34      5.30 o 
   7   3   9        3.52        5.57      3.72 o 
   8   3   9        3.46        3.61      4.52 o 
  -9   4   9       10.84       10.89      4.88 o 
  -8   4   9       28.40       25.47      6.94 o 
  -7   4   9        1.46        1.57      3.41 o 
  -6   4   9       25.91       18.64      3.83 o 
  -5   4   9      139.33      142.46      5.14 o 
  -4   4   9      137.91      134.32      6.10 o 
  -3   4   9      267.01      264.84      5.71 o 
  -2   4   9      146.75      136.30      4.19 o 
  -1   4   9      134.51      140.56      4.61 o 
   0   4   9        0.00       -2.30      2.30 o 
   1   4   9       65.26       66.53      3.98 o 
   2   4   9      110.25       98.42      5.38 o 
   3   4   9        0.54        4.66      3.34 o 
   4   4   9        1.89        6.25      6.21 o 
   5   4   9        1.89       -1.53      4.08 o 
   6   4   9      105.10      127.78      9.95 o 
   7   4   9       38.72       41.68     11.56 o 
  -8   5   9        7.66        5.10      5.46 o 
  -7   5   9        0.82       -4.11      4.11 o 
  -6   5   9      140.64      155.18      7.80 o 
  -5   5   9       29.75       33.58      4.15 o 
  -4   5   9        3.93       -0.34      2.60 o 
  -3   5   9       44.95       43.34      3.46 o 
  -2   5   9        3.54        3.57      2.69 o 
  -1   5   9        5.83       -1.36      2.94 o 
   0   5   9        1.12       -1.46      3.17 o 
   1   5   9        0.71        0.34      4.01 o 
   2   5   9      111.99       88.40      6.31 o 
   3   5   9       47.27       41.29      5.83 o 
   4   5   9        5.77       10.77      4.59 o 
   5   5   9        0.87       -4.81      4.81 o 
   6   5   9       16.02       23.98      8.12 o 
  -6   6   9        0.63       10.37      6.78 o 
  -5   6   9        4.59        3.11      6.38 o 
  -4   6   9        4.06        4.86      4.07 o 
  -3   6   9      118.38      114.48      7.49 o 
  -2   6   9        0.79        3.51      3.44 o 
  -1   6   9       42.34       43.13      6.60 o 
   0   6   9       41.43       29.06      4.60 o 
   1   6   9        0.70        3.89      4.03 o 
   2   6   9        2.96        0.31      4.65 o 
   3   6   9        0.29        4.63      5.24 o 
   4   6   9       60.13       68.53      8.99 o 
 -11   0  10       44.10       66.56     14.90 o 
 -10   0  10       80.78       97.35      7.02 o 
  -9   0  10      294.42      314.28      9.91 o 
  -8   0  10        8.29        8.85      4.12 o 
  -7   0  10      156.80      183.28      6.57 o 
  -6   0  10     1233.58     1189.82     13.21 o 
  -5   0  10      213.56      245.69      6.34 o 
  -4   0  10     1101.18      974.13     13.96 o 
  -3   0  10      951.38      917.81      9.13 o 
  -2   0  10     1578.66     1586.13     13.25 o 
  -1   0  10     1429.37     1366.71     13.10 o 
   0   0  10       15.72       18.93      2.46 o 
   1   0  10       80.54       83.91      5.66 o 
   2   0  10      106.29      122.06      5.63 o 
   3   0  10      560.21      591.08     11.79 o 
   4   0  10      114.69      128.08      6.05 o 
   5   0  10       53.35       52.23      4.46 o 
   6   0  10      511.42      520.77     11.77 o 
   7   0  10      475.52      443.21     14.73 o 
   8   0  10       29.90       37.30      5.62 o 
   9   0  10        1.10        1.36      5.21 o 
 -11   1  10      164.15      180.17      9.43 o 
 -10   1  10        5.03        1.55      3.58 o 
  -9   1  10        3.11        3.27      2.67 o 
  -8   1  10        5.73        3.52      2.46 o 
  -7   1  10        0.54       -1.14      2.02 o 
  -6   1  10       19.12       24.31      2.36 o 
  -5   1  10      437.96      412.32      5.28 o 
  -4   1  10      420.48      419.02      4.65 o 
  -3   1  10       34.51       24.13      1.52 o 
  -2   1  10     1098.50     1091.94      6.95 o 
  -1   1  10      530.62      502.63      4.47 o 
   0   1  10      709.11      736.28      6.53 o 
   1   1  10      687.69      683.10      6.03 o 
   2   1  10       23.83       30.64      2.25 o 
   3   1  10       13.49       10.15      2.69 o 
   4   1  10        0.14        2.20      2.29 o 
   5   1  10        4.60        4.40      2.41 o 
   6   1  10       41.36       42.39      3.30 o 
   7   1  10       65.87       69.29      4.70 o 
   8   1  10       11.25       13.81      3.69 o 
   9   1  10       64.17       68.76      6.58 o 
 -11   2  10        3.69        1.78      4.99 o 
 -10   2  10        0.04       -2.40      3.48 o 
  -9   2  10        2.57        4.58      3.13 o 
  -8   2  10        0.33        0.38      2.88 o 
  -7   2  10       56.74       56.17      4.38 o 
  -6   2  10        2.67        6.64      2.29 o 
  -5   2  10       23.95       29.65      2.50 o 
  -4   2  10      332.14      326.87      4.67 o 
  -3   2  10      145.72      151.25      3.26 o 
  -2   2  10        4.35        5.11      1.33 o 
  -1   2  10        4.60        4.53      1.42 o 
   0   2  10      680.41      652.28      7.79 o 
   1   2  10      448.74      477.27      5.72 o 
   2   2  10       18.99       20.45      2.00 o 
   3   2  10       51.66       54.74      2.81 o 
   4   2  10      178.13      186.21      5.11 o 
   5   2  10      282.40      272.95      7.65 o 
   6   2  10       24.39       18.62      3.84 o 
   7   2  10       21.53       25.56      4.23 o 
   8   2  10       12.56        5.59      4.21 o 
   9   2  10        5.61        3.63      4.92 o 
 -10   3  10       43.84       42.51      5.04 o 
  -9   3  10       19.39       15.65      3.74 o 
  -8   3  10      130.00      124.56      5.67 o 
  -7   3  10       18.37       17.32      3.29 o 
  -6   3  10      253.42      235.64      6.70 o 
  -5   3  10       29.33       22.35      2.76 o 
  -4   3  10      313.49      302.94      5.25 o 
  -3   3  10       99.24       93.88      3.23 o 
  -2   3  10      121.25      128.19      3.53 o 
  -1   3  10      211.45      201.08      4.05 o 
   0   3  10       65.24       58.66      3.83 o 
   1   3  10       70.03       78.84      3.97 o 
   2   3  10      362.44      339.62      8.65 o 
   3   3  10      309.78      324.78      7.52 o 
   4   3  10       57.99       65.30      4.73 o 
   5   3  10        3.70        1.87      3.36 o 
   6   3  10       18.51       16.56      4.22 o 
   7   3  10       29.82       34.49      4.92 o 
   8   3  10       11.62        9.87      4.88 o 
  -9   4  10       10.72       17.53      5.18 o 
  -8   4  10       35.36       34.75      4.95 o 
  -7   4  10        2.04        3.19      3.36 o 
  -6   4  10       95.24       91.32      5.55 o 
  -5   4  10       70.64       72.04      4.25 o 
  -4   4  10       22.97       23.97      3.11 o 
  -3   4  10        0.35       -1.28      2.20 o 
  -2   4  10      432.33      421.69      6.22 o 
  -1   4  10      163.94      154.32      4.27 o 
   0   4  10        1.11        2.35      2.74 o 
   1   4  10        8.59       18.84      3.52 o 
   2   4  10        0.10       -0.40      3.41 o 
   3   4  10       37.66       36.44      5.05 o 
   4   4  10        0.74        0.46      3.75 o 
   5   4  10        3.67        6.82      4.50 o 
   6   4  10      115.61      117.33     18.38 o 
   7   4  10       41.42       40.37      8.85 o 
  -8   5  10        2.54        3.78      6.40 o 
  -7   5  10       58.02       52.63      9.18 o 
  -6   5  10        1.41        2.94      3.96 o 
  -5   5  10        0.69        3.50      3.37 o 
  -4   5  10       26.99       20.83      3.46 o 
  -3   5  10       10.77        9.63      2.84 o 
  -2   5  10       25.90       27.42      5.25 o 
  -1   5  10        0.30        1.72      3.25 o 
   0   5  10        3.70        4.24      3.57 o 
   1   5  10        4.81        4.80      3.71 o 
   2   5  10       99.34      108.25      7.38 o 
   3   5  10       12.81       17.31      4.63 o 
   4   5  10        0.08       -2.60      4.32 o 
   5   5  10       29.40       26.90      6.78 o 
   6   5  10       12.32       29.09      8.76 o 
  -5   6  10        1.60        2.51      4.24 o 
  -4   6  10       50.55       62.89      6.02 o 
  -3   6  10       87.85       99.24      5.67 o 
  -2   6  10       57.81       52.59      4.92 o 
  -1   6  10       71.86       84.60      5.54 o 
   0   6  10       11.18       12.29      4.94 o 
   1   6  10       73.35       86.76      7.50 o 
   2   6  10       37.47       35.14      6.29 o 
   3   6  10        1.63        6.52      5.07 o 
 -11   1  11        3.62       -3.23      4.29 o 
 -10   1  11        0.49        3.11      3.95 o 
  -9   1  11       75.47       76.74      4.31 o 
  -8   1  11        8.14        6.09      2.41 o 
  -7   1  11       36.35       32.58      2.90 o 
  -6   1  11      253.41      263.18      5.49 o 
  -5   1  11      117.25      137.70      3.49 o 
  -4   1  11      421.09      398.63      4.50 o 
  -3   1  11      332.42      348.17      4.30 o 
  -2   1  11       91.29       98.65      2.50 o 
  -1   1  11      131.26      143.24      2.95 o 
   0   1  11       92.59      112.22      3.00 o 
   1   1  11      261.71      247.55      4.43 o 
   2   1  11      352.63      367.98      5.54 o 
   3   1  11       45.19       51.89      3.25 o 
   4   1  11        8.18        4.39      2.31 o 
   5   1  11      348.95      342.07      7.99 o 
   6   1  11      114.82      110.24      4.93 o 
   7   1  11      116.09      128.32      6.11 o 
   8   1  11       60.41       58.64      4.96 o 
   9   1  11       13.02       22.87      5.40 o 
 -11   2  11        8.71        6.43      5.38 o 
 -10   2  11        7.77        2.65      3.69 o 
  -9   2  11      132.71      138.37      7.49 o 
  -8   2  11        4.42        1.78      3.04 o 
  -7   2  11       17.82       10.96      2.80 o 
  -6   2  11        0.95       -1.50      2.20 o 
  -5   2  11      225.52      242.34      4.91 o 
  -4   2  11        8.63        8.24      1.51 o 
  -3   2  11      609.08      606.05      7.05 o 
  -2   2  11       29.86       37.49      2.11 o 
  -1   2  11       32.86       38.23      2.10 o 
   0   2  11      159.23      170.06      4.05 o 
   1   2  11       35.23       37.04      2.70 o 
   2   2  11      480.45      469.42      6.38 o 
   3   2  11        0.01        0.69      2.75 o 
   4   2  11      591.72      602.36      8.98 o 
   5   2  11      111.76       98.62      6.81 o 
   6   2  11        0.01       -2.13      3.25 o 
   7   2  11      100.43      102.19      7.51 o 
   8   2  11        2.47        1.50      4.53 o 
 -10   3  11        4.30        8.73      4.57 o 
  -9   3  11        7.17        5.26      3.45 o 
  -8   3  11        1.85       -1.87      2.89 o 
  -7   3  11        0.95        0.94      2.49 o 
  -6   3  11       98.24       93.31      4.96 o 
  -5   3  11        9.09        8.01      2.54 o 
  -4   3  11      191.15      198.02      4.61 o 
  -3   3  11      125.14      140.98      3.76 o 
  -2   3  11      196.03      202.78      4.34 o 
  -1   3  11       90.43       87.77      3.26 o 
   0   3  11      105.51      105.85      4.78 o 
   1   3  11        7.59        3.03      2.79 o 
   2   3  11      761.40      713.91     10.53 o 
   3   3  11       15.68        9.95      3.22 o 
   4   3  11        1.74        6.09      3.30 o 
   5   3  11       16.20       18.58      4.26 o 
   6   3  11        0.00        5.31      3.97 o 
   7   3  11       96.97      104.16     10.76 o 
   8   3  11       37.15       34.30      5.87 o 
  -9   4  11       16.05       15.89      5.24 o 
  -8   4  11        2.78        3.39      4.01 o 
  -7   4  11       30.98       30.83      4.22 o 
  -6   4  11       38.37       34.94      3.97 o 
  -5   4  11       66.67       71.69      6.09 o 
  -4   4  11       13.37       14.71      3.20 o 
  -3   4  11      154.59      158.60      4.38 o 
  -2   4  11        8.56        9.61      2.30 o 
  -1   4  11        4.58        2.14      2.24 o 
   0   4  11       20.87       18.27      3.46 o 
   1   4  11       83.64       84.61      5.21 o 
   2   4  11      334.46      298.80      9.86 o 
   3   4  11        0.88       -2.24      3.76 o 
   4   4  11        0.10        4.95      4.95 o 
   5   4  11        1.41       -5.01      5.01 o 
   6   4  11        1.09       -2.23      6.79 o 
   7   4  11       10.89       18.44      6.86 o 
  -8   5  11        8.96        4.82      5.76 o 
  -7   5  11        3.62        5.92      4.43 o 
  -6   5  11        2.20       -2.51      3.45 o 
  -5   5  11        4.65        3.83      3.33 o 
  -4   5  11        5.42        7.75      3.51 o 
  -3   5  11        1.34        3.10      2.88 o 
  -2   5  11       20.93       15.18      3.33 o 
  -1   5  11        0.56        6.67      3.62 o 
   0   5  11       17.39       19.56      4.31 o 
   1   5  11        0.47        0.97      3.54 o 
   2   5  11        0.40        4.04      3.99 o 
   3   5  11        0.69        2.39      4.25 o 
   4   5  11       11.03        8.86      4.92 o 
   5   5  11        0.30       -7.34      7.34 o 
  -5   6  11       27.63       36.43      6.20 o 
  -4   6  11        4.93        5.86      4.14 o 
  -3   6  11        0.24       -0.31      3.69 o 
  -2   6  11        9.28        9.00      4.55 o 
  -1   6  11        0.24       -0.85      4.02 o 
   0   6  11       51.22       54.32      6.69 o 
   1   6  11        0.15        4.03      4.22 o 
   2   6  11        0.50        4.14      5.38 o 
   3   6  11        2.89        2.58      5.82 o 
 -11   0  12        2.85       -1.90      5.69 o 
 -10   0  12        8.13        6.10      4.94 o 
  -9   0  12      128.52      145.64     11.81 o 
  -8   0  12      491.70      512.51     11.74 o 
  -7   0  12      694.98      701.18     12.94 o 
  -6   0  12       16.80       12.46      2.96 o 
  -5   0  12      198.67      199.75      5.61 o 
  -4   0  12       25.68       28.98      2.75 o 
  -3   0  12       66.55       77.01      3.82 o 
  -2   0  12       11.90       16.19      2.12 o 
  -1   0  12      454.57      470.45      9.16 o 
   0   0  12     1097.43     1065.44     12.38 o 
   1   0  12     1456.60     1475.82     15.45 o 
   2   0  12     1239.29     1309.25     16.32 o 
   3   0  12      318.03      341.92      8.76 o 
   4   0  12     1010.18      970.51     15.37 o 
   5   0  12      288.94      259.39      8.68 o 
   6   0  12      609.32      624.79     13.57 o 
   7   0  12      246.74      250.92      9.87 o 
   8   0  12        2.61       -4.39      4.39 o 
   9   0  12        5.28       11.78     14.99 o 
 -11   1  12       56.44       51.86      7.29 o 
 -10   1  12       84.80       85.53      6.21 o 
  -9   1  12       15.38       17.26      4.77 o 
  -8   1  12        9.37        7.26      2.79 o 
  -7   1  12        0.57       -1.00      2.07 o 
  -6   1  12        1.55        2.53      2.02 o 
  -5   1  12       56.89       67.76      2.67 o 
  -4   1  12      354.39      372.11      4.66 o 
  -3   1  12      112.47      104.62      2.75 o 
  -2   1  12      405.16      409.46      4.64 o 
  -1   1  12      170.10      156.41      3.18 o 
   0   1  12        6.11        7.93      1.73 o 
   1   1  12      990.71     1002.84     12.20 o 
   2   1  12       78.67       85.07      3.50 o 
   3   1  12       38.79       45.82      3.09 o 
   4   1  12       41.44       38.28      3.22 o 
   5   1  12       30.37       30.00      3.22 o 
   6   1  12       59.23       65.22      4.57 o 
   7   1  12       15.63       14.46      3.76 o 
   8   1  12        1.74       -1.60      3.56 o 
 -11   2  12       50.52       62.30      7.15 o 
 -10   2  12       24.59       24.14      4.46 o 
  -9   2  12        5.45        0.60      3.33 o 
  -8   2  12        9.61        6.73      3.45 o 
  -7   2  12      113.35      120.17      4.85 o 
  -6   2  12       36.27       42.37      3.46 o 
  -5   2  12       25.93       27.39      2.61 o 
  -4   2  12       19.42       25.41      2.04 o 
  -3   2  12       69.76       64.88      2.61 o 
  -2   2  12       80.81       87.73      2.87 o 
  -1   2  12       78.36       69.10      2.79 o 
   0   2  12       81.07       91.69      3.37 o 
   1   2  12       15.93       13.35      2.39 o 
   2   2  12       20.65       20.91      2.40 o 
   3   2  12      364.99      343.00      8.05 o 
   4   2  12       71.14       76.87      4.52 o 
   5   2  12        0.12        2.62      3.31 o 
   6   2  12       11.62       13.09      4.06 o 
   7   2  12        0.04       -3.16      3.57 o 
   8   2  12        1.88        3.75      4.81 o 
 -10   3  12       45.17       63.08      6.07 o 
  -9   3  12        1.21        2.93      3.41 o 
  -8   3  12       19.96       16.71      3.37 o 
  -7   3  12       27.80       21.11      4.03 o 
  -6   3  12       60.53       75.94      5.43 o 
  -5   3  12        8.04        1.75      2.46 o 
  -4   3  12      415.11      396.42      6.63 o 
  -3   3  12      110.85      101.67      3.51 o 
  -2   3  12      220.66      223.93      4.55 o 
  -1   3  12      801.78      794.46      9.34 o 
   0   3  12        0.36       -0.01      2.39 o 
   1   3  12       19.37       20.68      3.42 o 
   2   3  12       24.41       29.53      4.38 o 
   3   3  12      548.42      517.64     10.14 o 
   4   3  12       44.42       36.03      4.28 o 
   5   3  12       97.65       98.84      6.73 o 
   6   3  12        1.10        0.75      4.09 o 
   7   3  12       52.57       56.85      6.17 o 
  -9   4  12        9.68       13.14      5.18 o 
  -8   4  12       31.16       27.27      5.34 o 
  -7   4  12       88.49       78.84      5.54 o 
  -6   4  12       79.06       89.50      7.90 o 
  -5   4  12       14.57        9.65      3.59 o 
  -4   4  12        1.21        4.08      4.08 o 
  -3   4  12       64.17       70.20      3.75 o 
  -2   4  12       14.95       15.36      4.00 o 
  -1   4  12      217.44      195.75      5.85 o 
   0   4  12        7.61       16.16      3.34 o 
   1   4  12      116.41      108.95      4.63 o 
   2   4  12        0.86       -3.59      3.59 o 
   3   4  12       31.39       38.78     14.17 o 
   4   4  12        0.18        4.09      5.13 o 
   5   4  12       95.84       96.54      9.31 o 
   6   4  12       18.26       25.48     14.09 o 
  -7   5  12        0.14        4.20      4.58 o 
  -6   5  12       56.25       59.46      6.06 o 
  -5   5  12       13.92       19.06      4.00 o 
  -4   5  12       31.26       32.49      3.90 o 
  -3   5  12        1.30        1.58      3.31 o 
  -2   5  12       32.97       20.70      4.25 o 
  -1   5  12       27.16       25.83      4.67 o 
   0   5  12        0.13       -3.48      3.48 o 
   1   5  12        0.02        7.33      4.01 o 
   2   5  12        7.18        5.24      4.42 o 
   3   5  12        7.59       16.80      6.04 o 
   4   5  12       19.97       18.61      8.16 o 
   5   5  12       13.16        5.02     10.10 o 
  -5   6  12        1.83       -2.38      4.97 o 
  -4   6  12       38.62       31.63      8.79 o 
  -3   6  12       20.62       24.76      5.06 o 
  -2   6  12       14.84       11.70      4.96 o 
  -1   6  12       10.35       12.92      4.76 o 
   0   6  12      133.19      139.61      8.17 o 
   1   6  12        2.83        3.86      4.50 o 
   2   6  12        4.98       12.86      5.90 o 
 -11   1  13       10.30       20.83      6.19 o 
 -10   1  13        4.06        2.41      3.93 o 
  -9   1  13        0.24        2.47      2.91 o 
  -8   1  13        3.49        4.28      2.58 o 
  -7   1  13       22.59       19.40      2.69 o 
  -6   1  13       22.25       21.83      2.51 o 
  -5   1  13        9.60        7.21      2.00 o 
  -4   1  13       95.78      102.61      3.13 o 
  -3   1  13      127.80      139.30      3.17 o 
  -2   1  13       89.96       99.75      2.96 o 
  -1   1  13        1.09       -0.96      1.61 o 
   0   1  13        1.03        1.49      1.74 o 
   1   1  13      249.62      242.04      4.79 o 
   2   1  13        6.81        4.42      2.19 o 
   3   1  13        6.22        6.17      2.40 o 
   4   1  13      103.32      102.03      6.63 o 
   5   1  13        6.40        6.36      2.91 o 
   6   1  13        0.01       -1.10      2.92 o 
   7   1  13        2.62       -0.02      3.30 o 
   8   1  13       23.68       25.43      5.49 o 
 -11   2  13        7.97       14.32     11.51 o 
 -10   2  13        0.09       -0.77      4.61 o 
  -9   2  13       43.47       40.31      4.65 o 
  -8   2  13       12.38       13.65      3.49 o 
  -7   2  13       43.10       59.40      4.64 o 
  -6   2  13        8.60        8.59      2.49 o 
  -5   2  13      374.18      351.06      6.52 o 
  -4   2  13       24.95       22.30      2.12 o 
  -3   2  13       91.70       89.65      3.67 o 
  -2   2  13       54.79       57.74      2.67 o 
  -1   2  13       75.97       72.07      3.23 o 
   0   2  13       76.50       75.46      3.72 o 
   1   2  13       51.79       55.67      3.42 o 
   2   2  13      246.15      228.22      5.71 o 
   3   2  13       73.42       80.63      4.20 o 
   4   2  13       19.66       11.74      2.95 o 
   5   2  13       21.68       29.39      4.38 o 
   6   2  13        7.23        3.81      3.93 o 
   7   2  13        4.53        0.87      4.22 o 
   8   2  13        4.90       -2.93      4.70 o 
 -10   3  13       53.96       65.28      6.19 o 
  -9   3  13       62.44       69.16      6.93 o 
  -8   3  13       21.79       22.63      4.16 o 
  -7   3  13        7.58        3.91      3.48 o 
  -6   3  13      163.33      145.82      7.74 o 
  -5   3  13      108.62       99.95      4.45 o 
  -4   3  13       90.20       82.53      4.57 o 
  -3   3  13       19.82       24.03      2.63 o 
  -2   3  13      196.56      192.25      4.62 o 
  -1   3  13      179.79      176.96      5.30 o 
   0   3  13      334.72      282.68      8.05 o 
   1   3  13       59.62       74.00      4.90 o 
   2   3  13        5.29        5.45      3.72 o 
   3   3  13       16.66       17.23      3.75 o 
   4   3  13        1.36       -0.23      3.50 o 
   5   3  13        0.98        5.24      3.99 o 
   6   3  13        6.35        2.37      4.37 o 
   7   3  13        6.28       12.84      5.11 o 
  -9   4  13        1.91        5.73      5.01 o 
  -8   4  13        4.68        6.78      4.59 o 
  -7   4  13       48.95       41.56      4.63 o 
  -6   4  13        7.44        6.38      3.64 o 
  -5   4  13       88.88       89.08      5.73 o 
  -4   4  13       41.53       46.66      4.15 o 
  -3   4  13      101.84       96.94      6.68 o 
  -2   4  13       20.26       23.46      3.07 o 
  -1   4  13       19.00       21.35      3.37 o 
   0   4  13        8.38       10.73      2.93 o 
   1   4  13       13.82       11.45      3.04 o 
   2   4  13      316.96      302.05      8.45 o 
   3   4  13      239.52      246.76      8.14 o 
   4   4  13       12.53       18.92      4.21 o 
   5   4  13       17.95       19.58      5.40 o 
   6   4  13       56.37       56.53     10.77 o 
  -7   5  13        5.41        5.06      4.71 o 
  -6   5  13        0.31        1.32      3.74 o 
  -5   5  13        3.00        0.23      3.39 o 
  -4   5  13       58.56       53.09      4.59 o 
  -3   5  13       94.90      102.60      5.82 o 
  -2   5  13        3.82        3.05      3.84 o 
  -1   5  13        8.70        8.97      4.18 o 
   0   5  13        8.34        5.80      4.18 o 
   1   5  13       54.83       60.07      6.14 o 
   2   5  13       66.83       50.31      6.13 o 
   3   5  13        1.22        1.84      4.68 o 
   4   5  13       94.94      100.52      9.70 o 
  -4   6  13       31.42       40.57      6.47 o 
  -3   6  13        9.19       13.22      5.33 o 
  -2   6  13        0.19        4.42      4.62 o 
  -1   6  13       52.42       66.23      6.61 o 
   0   6  13       27.80       39.05      9.33 o 
   1   6  13       22.63       20.45      6.20 o 
 -11   0  14        4.84       11.20      6.92 o 
 -10   0  14       27.79       28.27      5.83 o 
  -9   0  14       64.62       80.45      7.22 o 
  -8   0  14       34.37       40.15      5.18 o 
  -7   0  14      459.89      440.06     10.71 o 
  -6   0  14      161.57      160.58      5.84 o 
  -5   0  14        8.05        1.60      2.40 o 
  -4   0  14      215.90      226.67      5.63 o 
  -3   0  14      529.06      546.85      9.47 o 
  -2   0  14     1362.78     1320.67     14.86 o 
  -1   0  14      189.85      186.69      6.86 o 
   0   0  14      641.90      644.82     10.31 o 
   1   0  14        0.89        0.97      2.87 o 
   2   0  14       19.29       18.58      3.90 o 
   3   0  14      141.19      117.02      6.69 o 
   4   0  14      117.82      126.12      7.77 o 
   5   0  14        5.08       -4.09      4.09 o 
   6   0  14        0.77       -1.90      4.12 o 
   7   0  14       67.33       64.07      9.64 o 
   8   0  14       50.65       49.41      8.35 o 
 -11   1  14        2.72       10.59      5.78 o 
 -10   1  14        1.50        5.11      4.21 o 
  -9   1  14       25.72       27.48      3.88 o 
  -8   1  14        9.16        4.61      2.66 o 
  -7   1  14      132.18      130.52      4.55 o 
  -6   1  14       23.06       26.02      2.61 o 
  -5   1  14      125.30      123.96      3.73 o 
  -4   1  14       19.04       19.03      2.47 o 
  -3   1  14     1046.54     1028.11      8.72 o 
  -2   1  14       61.92       61.90      2.92 o 
  -1   1  14      117.27      113.43      3.50 o 
   0   1  14        7.31        7.09      1.98 o 
   1   1  14      175.10      168.03      4.60 o 
   2   1  14        4.15        5.21      2.33 o 
   3   1  14      247.44      243.55      5.86 o 
   4   1  14       85.04       87.59      4.60 o 
   5   1  14       50.41       54.51      5.16 o 
   6   1  14      316.95      331.38     11.09 o 
   7   1  14        6.66        6.74      3.58 o 
   8   1  14       24.99       19.37      5.79 o 
 -10   2  14       50.19       62.73      8.47 o 
  -9   2  14        5.01       13.02      4.39 o 
  -8   2  14       61.49       60.97      4.68 o 
  -7   2  14       16.05       18.51      3.30 o 
  -6   2  14        1.20       -2.33      2.33 o 
  -5   2  14      101.07      104.24      3.89 o 
  -4   2  14       24.47       20.29      2.25 o 
  -3   2  14       47.42       50.03      2.80 o 
  -2   2  14      196.55      192.59      4.35 o 
  -1   2  14        0.05       -1.96      1.96 o 
   0   2  14        0.34       -0.02      2.19 o 
   1   2  14      301.03      301.66      6.43 o 
   2   2  14       44.23       49.17      3.86 o 
   3   2  14        0.02        4.48      2.66 o 
   4   2  14       76.25       72.76      5.22 o 
   5   2  14       50.69       49.87      5.05 o 
   6   2  14       50.16       45.32      6.16 o 
   7   2  14        1.89        6.34      4.77 o 
 -10   3  14        0.68       -4.24      4.24 o 
  -9   3  14        4.06        4.03      3.56 o 
  -8   3  14        3.87        4.49      3.90 o 
  -7   3  14       12.65       15.85      3.83 o 
  -6   3  14      300.04      282.86      7.30 o 
  -5   3  14        5.56        8.19      2.66 o 
  -4   3  14      102.59      115.21      4.45 o 
  -3   3  14       81.51       73.34      3.77 o 
  -2   3  14      384.70      372.16      6.46 o 
  -1   3  14       11.88        9.45      2.81 o 
   0   3  14       20.00       19.70      4.92 o 
   1   3  14       80.08       74.93      5.82 o 
   2   3  14      325.19      315.91      9.96 o 
   3   3  14        8.29        6.72      3.52 o 
   4   3  14       20.93       24.47      5.20 o 
   5   3  14        3.75        2.51      4.12 o 
   6   3  14       13.57       12.67      5.29 o 
   7   3  14        0.10        3.06      4.87 o 
  -9   4  14        5.91        2.19      5.04 o 
  -8   4  14       28.22       30.41      5.53 o 
  -7   4  14       18.15       17.36      4.11 o 
  -6   4  14        3.29        7.92      3.80 o 
  -5   4  14        8.75       11.66      3.96 o 
  -4   4  14        3.16       -1.47      2.92 o 
  -3   4  14        2.15        4.10      2.86 o 
  -2   4  14       36.06       30.21      3.26 o 
  -1   4  14        2.77        3.30      3.54 o 
   0   4  14        0.71        3.24      3.06 o 
   1   4  14       13.64       17.71      3.44 o 
   2   4  14      111.83       89.03      5.87 o 
   3   4  14       38.95       52.19      7.06 o 
   4   4  14        0.19        2.05      4.02 o 
   5   4  14        0.45        4.89      7.47 o 
  -7   5  14        0.01        2.52      4.65 o 
  -6   5  14        3.61        3.16      5.03 o 
  -5   5  14        7.14        6.88      3.78 o 
  -4   5  14        2.75        0.52      3.55 o 
  -3   5  14       15.54       14.28      3.85 o 
  -2   5  14       10.98       19.35      4.88 o 
  -1   5  14       44.10       42.08      5.65 o 
   0   5  14        0.01       -4.90      4.90 o 
   1   5  14       65.88       67.60     10.50 o 
   2   5  14        5.46        1.52      4.44 o 
   3   5  14       88.73      101.12      8.22 o 
   4   5  14        0.00       -0.20      5.68 o 
  -3   6  14       14.88       31.39      6.99 o 
  -2   6  14       53.83       54.32     10.28 o 
  -1   6  14       56.62       59.75     10.47 o 
   0   6  14       14.22        9.72      6.17 o 
 -11   1  15       29.95       40.59      7.21 o 
 -10   1  15       39.30       43.85      7.21 o 
  -9   1  15       46.15       65.02      4.76 o 
  -8   1  15       48.43       53.55      3.94 o 
  -7   1  15       61.58       68.48      4.14 o 
  -6   1  15       73.23       85.92      3.58 o 
  -5   1  15      495.90      508.21      7.07 o 
  -4   1  15       24.07       27.33      2.76 o 
  -3   1  15       70.43       70.57      3.29 o 
  -2   1  15       69.77       80.97      3.61 o 
  -1   1  15        2.41        0.33      1.85 o 
   0   1  15       42.09       48.25      3.31 o 
   1   1  15        6.92        6.80      2.29 o 
   2   1  15      190.11      210.49      5.49 o 
   3   1  15       22.56       27.68      3.84 o 
   4   1  15      212.73      208.84      7.59 o 
   5   1  15       76.65       77.02      5.39 o 
   6   1  15       19.99       12.06      3.96 o 
   7   1  15       18.73       14.37      4.64 o 
 -10   2  15       16.38       11.93      8.77 o 
  -9   2  15       23.05       27.05      4.94 o 
  -8   2  15       33.84       26.55      4.07 o 
  -7   2  15      263.30      259.57      6.64 o 
  -6   2  15      400.15      384.39      7.14 o 
  -5   2  15       14.68       19.31      2.65 o 
  -4   2  15        0.45        3.49      2.26 o 
  -3   2  15       13.74       13.55      2.42 o 
  -2   2  15       41.90       38.63      2.82 o 
  -1   2  15     1209.96     1202.95     11.95 o 
   0   2  15      100.90      105.88      4.39 o 
   1   2  15      232.89      230.70      6.03 o 
   2   2  15       56.07       65.06      4.36 o 
   3   2  15       25.79       30.56      3.48 o 
   4   2  15        4.29        2.32      3.75 o 
   5   2  15        2.23       -0.81      3.52 o 
   6   2  15       28.31       30.77      5.22 o 
   7   2  15       99.51      121.16      9.69 o 
  -9   3  15        5.30        2.93      4.40 o 
  -8   3  15        4.00        0.60      3.88 o 
  -7   3  15       38.18       40.26      4.81 o 
  -6   3  15       21.52       21.27      3.42 o 
  -5   3  15      221.44      212.99      9.48 o 
  -4   3  15       14.99       11.16      2.79 o 
  -3   3  15      193.64      205.95      5.49 o 
  -2   3  15      287.01      272.53      8.02 o 
  -1   3  15       82.65       73.37      4.65 o 
   0   3  15       92.90       93.06      5.13 o 
   1   3  15       69.35       80.34      6.32 o 
   2   3  15      270.04      263.49      9.69 o 
   3   3  15       96.33       87.27      5.69 o 
   4   3  15        5.95        2.87      3.82 o 
   5   3  15        0.30        1.69      4.24 o 
   6   3  15       53.60       75.44      9.10 o 
  -8   4  15        6.23        5.15      4.64 o 
  -7   4  15        0.75       -1.20      4.04 o 
  -6   4  15        2.02        2.19      3.68 o 
  -5   4  15        0.55        2.61      3.43 o 
  -4   4  15        4.43        0.72      3.06 o 
  -3   4  15       16.43       20.37      3.50 o 
  -2   4  15        1.31       -2.57      2.81 o 
  -1   4  15        1.87       -0.29      3.32 o 
   0   4  15        9.75       11.28      3.40 o 
   1   4  15       19.44       18.26      4.26 o 
   2   4  15        7.51        5.16      4.23 o 
   3   4  15        2.12       -0.25      3.84 o 
   4   4  15        7.44        7.60      5.11 o 
   5   4  15        3.01        2.41      5.08 o 
  -6   5  15       39.93       28.30      5.31 o 
  -5   5  15       20.95       28.22      4.66 o 
  -4   5  15        4.62       12.92      4.12 o 
  -3   5  15        1.96       -2.60      3.58 o 
  -2   5  15        0.04        0.80      4.43 o 
  -1   5  15        0.01        1.87      4.85 o 
   0   5  15      117.58      121.92      9.97 o 
   1   5  15        0.39        1.16      5.27 o 
   2   5  15        0.69        5.64      5.03 o 
   3   5  15       26.40       28.17      7.29 o 
  -2   6  15        0.22        0.32      8.98 o 
  -1   6  15        6.05        5.21      8.06 o 
 -11   0  16       16.16       22.24      7.83 o 
 -10   0  16        9.62       12.36      5.95 o 
  -9   0  16        0.21        3.87      4.15 o 
  -8   0  16        2.32        1.79      3.91 o 
  -7   0  16        8.54        7.84      3.85 o 
  -6   0  16       62.58       58.22      7.05 o 
  -5   0  16        0.02        2.09      2.91 o 
  -4   0  16      409.23      442.07      9.49 o 
  -3   0  16      281.48      263.46      7.79 o 
  -2   0  16        7.67        4.05      4.24 o 
  -1   0  16      639.50      615.55     14.22 o 
   0   0  16       23.94       29.12      3.78 o 
   1   0  16       56.53       53.78      4.59 o 
   2   0  16        0.20        0.61      3.19 o 
   3   0  16       54.13       50.96      6.03 o 
   4   0  16      182.63      182.30     15.18 o 
   5   0  16       13.53        6.40      5.09 o 
   6   0  16       36.13       38.63      6.64 o 
   7   0  16       14.53       21.77      7.20 o 
 -10   1  16       26.37       22.43      6.00 o 
  -9   1  16       10.45       10.09      3.47 o 
  -8   1  16      119.41      128.94      5.23 o 
  -7   1  16       73.97       66.21      3.59 o 
  -6   1  16       40.68       34.50      2.92 o 
  -5   1  16       39.03       26.59      2.79 o 
  -4   1  16       54.59       54.07      4.10 o 
  -3   1  16       26.19       23.21      2.73 o 
  -2   1  16      607.84      573.20      8.36 o 
  -1   1  16       66.63       68.83      3.44 o 
   0   1  16       51.13       63.38      3.60 o 
   1   1  16      405.15      391.05      7.36 o 
   2   1  16       62.79       49.74      3.88 o 
   3   1  16        8.01        3.39      2.90 o 
   4   1  16        0.37        4.75      3.22 o 
   5   1  16       23.91       33.01      5.98 o 
   6   1  16        2.96        6.98      4.06 o 
   7   1  16       74.35       69.14      6.21 o 
 -10   2  16       13.85       19.36      6.50 o 
  -9   2  16       10.96       24.52      5.02 o 
  -8   2  16        0.71       -0.08      3.05 o 
  -7   2  16       22.80       18.61      3.48 o 
  -6   2  16       39.59       43.77      3.40 o 
  -5   2  16       72.64       59.57      3.91 o 
  -4   2  16       17.01       15.53      2.34 o 
  -3   2  16      242.71      228.57      5.74 o 
  -2   2  16        9.01       16.52      2.75 o 
  -1   2  16      262.54      273.85      6.06 o 
   0   2  16       21.59       23.61      3.11 o 
   1   2  16      155.66      145.75      6.47 o 
   2   2  16        0.37       -1.12      3.02 o 
   3   2  16      147.50      149.33      5.82 o 
   4   2  16       32.89       21.13      4.28 o 
   5   2  16        9.40       11.22      4.26 o 
   6   2  16        1.20        4.96      5.16 o 
  -9   3  16       22.66       11.99      5.23 o 
  -8   3  16       67.80       62.55      6.03 o 
  -7   3  16       60.54       62.28      5.59 o 
  -6   3  16      143.30      148.53      5.73 o 
  -5   3  16        3.10       -0.19      2.66 o 
  -4   3  16        7.97        8.63      2.84 o 
  -3   3  16       52.35       50.44      5.31 o 
  -2   3  16       17.99       17.31      3.46 o 
  -1   3  16       62.69       55.55      4.74 o 
   0   3  16        4.73        9.32      3.34 o 
   1   3  16       21.18       16.37      5.63 o 
   2   3  16       24.71       28.77      6.48 o 
   3   3  16        0.77        6.55      4.65 o 
   4   3  16       47.97       58.50      5.75 o 
   5   3  16        9.65        5.60      4.88 o 
   6   3  16        6.94        7.08      5.80 o 
  -8   4  16        4.20       -0.63      4.58 o 
  -7   4  16        0.01       -0.08      5.30 o 
  -6   4  16       69.33       76.41      5.89 o 
  -5   4  16        0.01       -0.21      3.50 o 
  -4   4  16        6.97        2.70      3.32 o 
  -3   4  16       53.05       49.82      4.42 o 
  -2   4  16       14.12        9.95      3.42 o 
  -1   4  16       11.18        4.45      4.01 o 
   0   4  16       72.78       67.74      5.53 o 
   1   4  16        0.00        3.46      3.86 o 
   2   4  16        9.38        8.73      4.60 o 
   3   4  16      220.60      225.61     15.07 o 
   4   4  16       10.96       16.93      5.94 o 
  -6   5  16        0.18        6.89      4.65 o 
  -5   5  16       10.05        9.30      5.86 o 
  -4   5  16        1.99        4.64      4.13 o 
  -3   5  16       40.07       42.98      5.06 o 
  -2   5  16        9.80       11.66      3.96 o 
  -1   5  16       12.04        9.66      5.90 o 
   0   5  16       56.55       54.26      7.80 o 
   1   5  16      101.18      102.55      7.98 o 
   2   5  16       16.97       15.42      6.49 o 
   3   5  16        6.32        8.45      6.71 o 
 -10   1  17       68.15       69.28      7.26 o 
  -9   1  17       18.52       18.43      3.91 o 
  -8   1  17       17.83       20.17      3.55 o 
  -7   1  17       83.80       86.96      5.35 o 
  -6   1  17        2.67        1.93      2.39 o 
  -5   1  17       20.11       18.86      2.70 o 
  -4   1  17       41.40       55.13      5.10 o 
  -3   1  17       16.49       21.44      2.81 o 
  -2   1  17       49.60       56.47      3.71 o 
  -1   1  17      130.71      135.56      4.95 o 
   0   1  17      121.23      131.70      4.76 o 
   1   1  17       55.96       59.24      3.83 o 
   2   1  17      398.57      400.49      7.99 o 
   3   1  17      150.50      159.15      6.77 o 
   4   1  17       43.15       59.06      5.61 o 
   5   1  17       25.79       25.42      4.72 o 
   6   1  17       33.06       31.86      5.29 o 
 -10   2  17        0.34       11.60      6.13 o 
  -9   2  17        1.28        4.09      4.78 o 
  -8   2  17        7.17        5.70      3.50 o 
  -7   2  17       71.36       74.97      4.43 o 
  -6   2  17      282.15      268.89      6.13 o 
  -5   2  17      303.87      297.40      6.50 o 
  -4   2  17      229.71      217.26      7.19 o 
  -3   2  17       20.11       26.76      2.98 o 
  -2   2  17      237.88      235.92      5.94 o 
  -1   2  17      173.12      173.26      6.11 o 
   0   2  17      800.62      787.14     10.86 o 
   1   2  17       46.82       53.02      4.27 o 
   2   2  17       15.75       14.49      3.69 o 
   3   2  17       49.13       47.35      4.32 o 
   4   2  17        0.08       -0.40      3.62 o 
   5   2  17       11.51       17.76      4.66 o 
   6   2  17       66.03       80.30      8.06 o 
  -9   3  17        1.60        2.51      5.04 o 
  -8   3  17        1.04        4.20      4.19 o 
  -7   3  17       35.92       35.06      5.09 o 
  -6   3  17       47.48       54.75      4.26 o 
  -5   3  17       35.51       26.35      3.46 o 
  -4   3  17        2.18        3.13      3.00 o 
  -3   3  17        3.00       -2.71      2.82 o 
  -2   3  17      116.19      119.44      7.24 o 
  -1   3  17        9.25       15.53      4.86 o 
   0   3  17        2.80        1.64      3.75 o 
   1   3  17       15.52       21.90      5.02 o 
   2   3  17        1.38       -1.53      4.12 o 
   3   3  17        0.19        2.63      4.78 o 
   4   3  17       10.67        6.06      5.53 o 
   5   3  17       33.79       29.03      7.53 o 
  -8   4  17        0.79       -4.24      4.43 o 
  -7   4  17        3.60       10.37      4.54 o 
  -6   4  17       22.40       12.32      4.31 o 
  -5   4  17        5.65        5.01      3.71 o 
  -4   4  17        0.55        2.54      3.30 o 
  -3   4  17        2.29        1.25      3.45 o 
  -2   4  17       21.92       18.80      4.16 o 
  -1   4  17       18.41       16.39      5.83 o 
   0   4  17       42.31       34.52      6.79 o 
   1   4  17        2.67        3.20      4.06 o 
   2   4  17       30.31       36.02      6.15 o 
   3   4  17       10.54        3.28     10.26 o 
   4   4  17        5.17       -3.36      5.16 o 
  -5   5  17        6.73       -1.07      4.44 o 
  -4   5  17       16.56        6.74      4.41 o 
  -3   5  17        3.82        5.51      5.83 o 
  -2   5  17        7.57       10.83      4.35 o 
  -1   5  17       66.56       50.63      7.80 o 
   0   5  17       70.83       65.37      8.53 o 
   1   5  17       38.60       43.03      6.75 o 
   2   5  17      130.90      126.88     13.59 o 
 -10   0  18        3.57       -3.55      5.69 o 
  -9   0  18       34.32       30.56      5.75 o 
  -8   0  18       44.41       43.35      5.75 o 
  -7   0  18       17.53       18.28      4.67 o 
  -6   0  18      224.77      200.26     12.86 o 
  -5   0  18      409.11      402.63     12.38 o 
  -4   0  18        1.15        2.39      3.51 o 
  -3   0  18      116.24      112.43      5.84 o 
  -2   0  18      254.60      255.73     10.77 o 
  -1   0  18      197.89      202.53      7.28 o 
   0   0  18      290.21      289.76      8.25 o 
   1   0  18       59.18       64.32      5.24 o 
   2   0  18        5.04        9.05      4.24 o 
   3   0  18        7.44        8.96      4.39 o 
   4   0  18       47.10       58.22      6.49 o 
   5   0  18       13.91       19.84      7.04 o 
   6   0  18       65.88       64.64     14.79 o 
 -10   1  18       36.65       39.24      6.31 o 
  -9   1  18        5.10        0.44      3.47 o 
  -8   1  18       47.65       38.31      3.87 o 
  -7   1  18        3.69        5.79      3.01 o 
  -6   1  18       16.48       15.12      2.97 o 
  -5   1  18       15.15       12.63      2.93 o 
  -4   1  18      251.99      245.97      8.41 o 
  -3   1  18       66.89       70.41      4.06 o 
  -2   1  18       44.85       48.37      3.93 o 
  -1   1  18      596.99      568.65      9.32 o 
   0   1  18      415.17      416.62      9.53 o 
   1   1  18        1.62        3.50      2.81 o 
   2   1  18      130.80      141.27      5.92 o 
   3   1  18      106.14       96.60      5.96 o 
   4   1  18       47.47       48.06      8.55 o 
   5   1  18       10.87       13.26      4.46 o 
   6   1  18       12.43       12.58      5.14 o 
  -9   2  18       52.53       70.27      7.36 o 
  -8   2  18        1.68       -0.51      3.44 o 
  -7   2  18        1.86        2.75      3.16 o 
  -6   2  18        0.38       -0.06      2.78 o 
  -5   2  18      131.29      131.19      5.64 o 
  -4   2  18        1.60        2.77      2.57 o 
  -3   2  18        0.06       -0.43      2.44 o 
  -2   2  18        2.35       -2.81      2.96 o 
  -1   2  18        8.94        6.89      2.75 o 
   0   2  18       67.84       67.68      4.40 o 
   1   2  18        2.41        0.43      3.05 o 
   2   2  18       11.85       -0.22      3.89 o 
   3   2  18        2.71        6.24      5.16 o 
   4   2  18       40.32       36.13      5.19 o 
   5   2  18        7.66       12.95      5.02 o 
   6   2  18        8.76        7.97      6.74 o 
  -9   3  18        5.60        2.41      5.94 o 
  -8   3  18       28.17       23.13      5.16 o 
  -7   3  18       14.47        8.21      4.80 o 
  -6   3  18       71.37       77.95      5.43 o 
  -5   3  18       48.96       54.74      4.51 o 
  -4   3  18        0.22        2.38      3.15 o 
  -3   3  18       18.56       14.94      4.09 o 
  -2   3  18       28.15       23.06      5.00 o 
  -1   3  18       15.03        7.66      3.52 o 
   0   3  18       31.82       26.22      4.68 o 
   1   3  18        5.31        7.65      4.81 o 
   2   3  18       13.28       11.58      5.22 o 
   3   3  18        0.01       -4.58      4.75 o 
   4   3  18       17.61       18.92      7.04 o 
   5   3  18       15.99       17.69      7.26 o 
  -7   4  18        2.33        3.77      4.80 o 
  -6   4  18       34.41       40.14      5.84 o 
  -5   4  18       10.11        5.50      4.38 o 
  -4   4  18       16.01       17.33      4.47 o 
  -3   4  18       44.34       39.06      4.65 o 
  -2   4  18        0.43       -1.42      3.53 o 
  -1   4  18       49.39       45.27      5.05 o 
   0   4  18       82.41       98.24      9.34 o 
   1   4  18       44.48       41.14      5.81 o 
   2   4  18       14.71       11.13      5.63 o 
   3   4  18       15.00       20.84      8.12 o 
  -5   5  18       62.90       70.94      7.76 o 
  -4   5  18        4.12        4.15      4.97 o 
  -3   5  18       30.10       39.48      8.20 o 
  -2   5  18       11.02        6.39      4.34 o 
  -1   5  18       22.38       29.04      6.62 o 
   0   5  18        1.26       -0.39      5.96 o 
   1   5  18       13.11       18.04      9.58 o 
 -10   1  19        7.58        6.39      5.32 o 
  -9   1  19        0.52        1.77      4.49 o 
  -8   1  19       64.82       68.00      4.80 o 
  -7   1  19       14.55       12.53      3.40 o 
  -6   1  19        0.47        4.70      3.00 o 
  -5   1  19        3.37        1.55      2.70 o 
  -4   1  19       54.77       59.84      5.09 o 
  -3   1  19       87.92       89.61      4.62 o 
  -2   1  19       14.11        6.05      2.91 o 
  -1   1  19      215.29      220.80      6.43 o 
   0   1  19       24.36       25.35      3.71 o 
   1   1  19        7.27        0.99      2.84 o 
   2   1  19        8.26        7.40      3.37 o 
   3   1  19        0.63       -0.21      3.33 o 
   4   1  19        9.47        2.13      5.82 o 
   5   1  19        0.47        7.37      4.68 o 
  -9   2  19       47.89       43.91      7.26 o 
  -8   2  19        0.18        2.70      3.84 o 
  -7   2  19       36.62       29.97      4.11 o 
  -6   2  19        0.17        0.73      3.08 o 
  -5   2  19      118.21      111.25      5.71 o 
  -4   2  19        0.24       -2.54      2.54 o 
  -3   2  19        2.53        1.96      2.72 o 
  -2   2  19      122.88      118.25      5.48 o 
  -1   2  19       10.20        9.64      3.20 o 
   0   2  19        4.80        4.82      3.06 o 
   1   2  19        6.84        3.38      3.27 o 
   2   2  19       10.48       17.55      4.14 o 
   3   2  19        5.90       10.47      5.40 o 
   4   2  19       22.55       25.84      5.47 o 
   5   2  19        1.21        0.69      4.84 o 
  -8   3  19       34.03       22.11      7.96 o 
  -7   3  19       11.68        6.09      4.66 o 
  -6   3  19       42.15       29.06      4.39 o 
  -5   3  19       71.80       64.09      5.11 o 
  -4   3  19        1.47        4.70      3.25 o 
  -3   3  19       13.61        9.29      3.98 o 
  -2   3  19       28.96       27.42      4.22 o 
  -1   3  19      219.94      196.10      8.37 o 
   0   3  19       31.89       22.84      4.49 o 
   1   3  19        3.65        4.42      5.27 o 
   2   3  19        2.27       11.62      5.23 o 
   3   3  19        3.10        2.59      6.04 o 
   4   3  19        4.90        7.50      6.46 o 
  -7   4  19        5.99       -2.43      5.07 o 
  -6   4  19       68.48       56.48      6.65 o 
  -5   4  19        3.04        9.82      4.53 o 
  -4   4  19        3.39        5.42      3.87 o 
  -3   4  19        1.38       -0.15      3.77 o 
  -2   4  19       46.75       55.52      5.76 o 
  -1   4  19       47.75       36.56      6.47 o 
   0   4  19       53.87       53.89      6.44 o 
   1   4  19       74.32       77.78      9.60 o 
   2   4  19       80.17       82.07      9.94 o 
   3   4  19       14.75       12.01      6.15 o 
  -4   5  19        1.01       32.39     16.98 o 
  -3   5  19       33.23       31.57      9.19 o 
  -2   5  19       18.27       17.18      5.07 o 
  -1   5  19       21.95       19.30      4.79 o 
  -9   0  20       35.87       28.12      6.51 o 
  -8   0  20       30.62       34.14      6.01 o 
  -7   0  20        0.68        4.69      4.80 o 
  -6   0  20      168.78      167.95      9.41 o 
  -5   0  20        0.41        0.04      4.06 o 
  -4   0  20      179.56      180.21      8.40 o 
  -3   0  20      132.29      125.45      7.27 o 
  -2   0  20       67.24       82.26      6.31 o 
  -1   0  20        0.84        3.50      3.67 o 
   0   0  20      142.49      149.34      7.89 o 
   1   0  20      717.87      719.11     15.06 o 
   2   0  20       13.44       14.72      5.52 o 
   3   0  20        2.35       -4.11      5.15 o 
   4   0  20      318.31      341.94     13.66 o 
   5   0  20        0.41       -3.15      8.31 o 
  -9   1  20       26.30       37.89      5.82 o 
  -8   1  20       38.82       47.57      4.89 o 
  -7   1  20        3.55        3.70      3.26 o 
  -6   1  20        9.66        6.49      3.44 o 
  -5   1  20       59.38       57.14      4.38 o 
  -4   1  20       18.87       25.61      4.72 o 
  -3   1  20      154.28      153.70      5.68 o 
  -2   1  20       64.59       65.43      4.36 o 
  -1   1  20        0.94        3.50      2.96 o 
   0   1  20        6.59        4.23      3.31 o 
   1   1  20        0.32        2.30      2.97 o 
   2   1  20        9.70        8.34      3.41 o 
   3   1  20        0.12       -0.57      3.77 o 
   4   1  20        0.00       -4.29      4.51 o 
   5   1  20        3.08        5.33      4.99 o 
  -9   2  20        3.30        6.22      6.03 o 
  -8   2  20       68.97       72.60      8.40 o 
  -7   2  20       11.34       10.82      3.79 o 
  -6   2  20       12.86       14.52      3.60 o 
  -5   2  20        0.63        1.27      3.24 o 
  -4   2  20      129.69      137.45      5.70 o 
  -3   2  20       79.88       68.61      4.68 o 
  -2   2  20        8.36        6.52      3.71 o 
  -1   2  20        1.14        5.86      3.19 o 
   0   2  20        6.87       10.88      3.38 o 
   1   2  20        3.01        0.21      3.32 o 
   2   2  20        1.08        2.36      3.91 o 
   3   2  20       39.35       33.69      5.27 o 
   4   2  20        1.72       -4.45      4.45 o 
  -8   3  20        3.47        9.85      5.98 o 
  -7   3  20       17.04        7.39      5.21 o 
  -6   3  20       27.58       29.51      4.61 o 
  -5   3  20       37.53       38.49      4.63 o 
  -4   3  20       87.66       88.04      5.54 o 
  -3   3  20        1.96        0.16      3.87 o 
  -2   3  20       36.19       31.44      4.58 o 
  -1   3  20       11.14       11.53      3.94 o 
   0   3  20        0.46        6.69      4.15 o 
   1   3  20       66.45       69.67      6.96 o 
   2   3  20       27.97       18.94      6.77 o 
   3   3  20       36.99       28.00      7.43 o 
  -6   4  20       24.35       36.44      6.08 o 
  -5   4  20        3.45        0.03      4.06 o 
  -4   4  20        9.65       11.82      4.28 o 
  -3   4  20       15.38       14.12      4.87 o 
  -2   4  20        6.72        8.91      5.00 o 
  -1   4  20        1.71       -0.45      4.38 o 
   0   4  20        1.74        3.34      5.17 o 
   1   4  20      189.92      207.98     42.78 o 
   2   4  20       51.47       54.17      9.78 o 
  -9   1  21       38.74       46.76      7.00 o 
  -8   1  21        3.83        3.23      3.84 o 
  -7   1  21       41.64       32.87      4.38 o 
  -6   1  21        6.02       -0.66      3.30 o 
  -5   1  21       47.98       38.91      4.32 o 
  -4   1  21       64.25       63.47      5.34 o 
  -3   1  21        2.40        4.92      3.04 o 
  -2   1  21       31.08       35.42      4.21 o 
  -1   1  21        1.72       -0.57      3.14 o 
   0   1  21      245.13      227.37      7.08 o 
   1   1  21       96.59       91.14      6.59 o 
   2   1  21        0.55       -3.41      4.28 o 
   3   1  21        1.07       -2.97      4.28 o 
   4   1  21        7.73       14.31      5.69 o 
  -8   2  21       30.52       24.84      5.28 o 
  -7   2  21       27.29       25.04      4.93 o 
  -6   2  21        1.23       -1.03      4.72 o 
  -5   2  21        0.18        2.65      3.45 o 
  -4   2  21       39.43       46.52      4.70 o 
  -3   2  21      137.40      121.72      5.66 o 
  -2   2  21       17.14       17.48      4.01 o 
  -1   2  21       69.63       71.00      4.98 o 
   0   2  21       19.93       25.07      4.02 o 
   1   2  21        0.19        0.46      3.63 o 
   2   2  21        6.78       -2.64      3.87 o 
   3   2  21        9.35        3.15      4.83 o 
   4   2  21        9.67       -1.10      5.26 o 
  -7   3  21       12.07       11.31      5.53 o 
  -6   3  21        0.12       -1.64      4.07 o 
  -5   3  21        9.64        7.26      4.02 o 
  -4   3  21        3.23        3.46      3.83 o 
  -3   3  21       50.99       63.12      7.35 o 
  -2   3  21       13.17       21.30      4.74 o 
  -1   3  21        5.65        2.50      4.18 o 
   0   3  21       50.39       58.52      6.14 o 
   1   3  21       12.68       21.78      5.57 o 
   2   3  21       11.22       11.35      6.89 o 
   3   3  21       15.47       17.67      7.78 o 
  -5   4  21       31.46       34.88      7.37 o 
  -4   4  21       78.77       99.06      7.29 o 
  -3   4  21        0.33       -2.15      5.01 o 
  -2   4  21        4.81       -0.13      4.66 o 
  -1   4  21        1.20        5.87      5.26 o 
   0   4  21       30.87       60.25      9.27 o 
   1   4  21        0.09        5.29      6.03 o 
  -9   0  22      110.67      111.20     10.85 o 
  -8   0  22        6.41       15.77     14.31 o 
  -7   0  22        0.76       -2.22      5.08 o 
  -6   0  22        0.79        1.30      5.14 o 
  -5   0  22       20.68       21.26      8.23 o 
  -4   0  22        2.16       11.57      5.79 o 
  -3   0  22      139.14      121.48      8.50 o 
  -2   0  22      122.90      109.15      8.33 o 
  -1   0  22      762.34      777.16     17.95 o 
   0   0  22       54.12       53.38      7.16 o 
   1   0  22        6.59       -4.42      7.68 o 
   2   0  22        3.61        6.34      5.82 o 
   3   0  22       61.26       75.31      8.74 o 
   4   0  22       38.40       43.38      9.48 o 
  -8   1  22        2.98       13.83      4.80 o 
  -7   1  22       63.91       60.74      5.64 o 
  -6   1  22        0.68        1.13      3.45 o 
  -5   1  22       12.29       14.71      3.79 o 
  -4   1  22       40.99       42.76      5.36 o 
  -3   1  22       21.32       20.78      3.73 o 
  -2   1  22        2.71        3.84      3.09 o 
  -1   1  22       29.81       31.75      4.27 o 
   0   1  22        0.32        0.63      3.34 o 
   1   1  22        2.86        6.47      3.53 o 
   2   1  22       11.38        6.54      4.33 o 
   3   1  22        0.84       -0.90      5.03 o 
   4   1  22       48.30       51.11      7.88 o 
  -8   2  22       45.63       47.66      6.53 o 
  -7   2  22       14.92        7.95      5.01 o 
  -6   2  22        0.20        7.48      4.39 o 
  -5   2  22        0.26        7.64      3.91 o 
  -4   2  22        5.79        1.81      4.03 o 
  -3   2  22        0.51        1.76      3.39 o 
  -2   2  22        0.98        2.19      3.58 o 
  -1   2  22       10.38        5.70      3.60 o 
   0   2  22       19.53       24.56      4.23 o 
   1   2  22       21.62       16.64      4.36 o 
   2   2  22       31.91       30.58      6.12 o 
   3   2  22        0.22        1.99      4.47 o 
  -7   3  22       23.97       37.19      6.17 o 
  -6   3  22       12.97        6.42      4.71 o 
  -5   3  22       61.59       54.01      5.76 o 
  -4   3  22       24.78       30.29      4.71 o 
  -3   3  22       43.91       44.39      5.34 o 
  -2   3  22       29.51       28.43      5.10 o 
  -1   3  22       17.87        6.57      4.84 o 
   0   3  22        0.53       13.48      5.37 o 
   1   3  22       39.11       40.69      6.62 o 
   2   3  22       18.10       22.34      6.58 o 
  -4   4  22        2.13        2.27      4.98 o 
  -3   4  22        0.36        5.33      5.67 o 
  -2   4  22        0.08        5.71      5.13 o 
  -1   4  22       97.19       88.43      8.58 o 
  -8   1  23       41.01       46.35      8.01 o 
  -7   1  23       51.27       47.20      9.63 o 
  -6   1  23       13.89       12.79      4.45 o 
  -5   1  23        6.49        4.70      3.65 o 
  -4   1  23        0.51        5.88      3.77 o 
  -3   1  23        0.11       -0.19      3.50 o 
  -2   1  23       99.27      106.60      5.72 o 
  -1   1  23       69.38       79.24      5.61 o 
   0   1  23        7.76       10.45      3.87 o 
   1   1  23        6.65        5.21      4.06 o 
   2   1  23        0.01       -3.26      4.53 o 
   3   1  23        0.05        4.83      5.46 o 
  -7   2  23        0.76        2.91      5.51 o 
  -6   2  23        8.83       16.47      5.94 o 
  -5   2  23        0.61        0.80      4.74 o 
  -4   2  23       31.38       38.78      5.29 o 
  -3   2  23        9.88        7.95      3.68 o 
  -2   2  23        0.01        1.35      3.80 o 
  -1   2  23        2.04        5.34      3.74 o 
   0   2  23       18.58       13.56      4.44 o 
   1   2  23        1.99        4.25      4.40 o 
   2   2  23        3.41        2.13      4.64 o 
  -6   3  23       19.81       19.14      5.30 o 
  -5   3  23        0.00       -3.56      4.36 o 
  -4   3  23       23.42       22.04      5.37 o 
  -3   3  23       21.71       21.94      5.33 o 
  -2   3  23        4.50        6.31      4.97 o 
  -1   3  23        0.17        1.56      4.95 o 
   0   3  23        5.94       -4.70      5.01 o 
   1   3  23        4.80       -1.59      5.19 o 
  -7   0  24       15.94       10.86     11.15 o 
  -6   0  24       67.02       57.57     10.17 o 
  -5   0  24        0.23        4.35      6.25 o 
  -4   0  24      162.45      166.50     19.77 o 
  -3   0  24       10.67        1.59      5.72 o 
  -2   0  24      162.72      171.07     18.00 o 
  -1   0  24        4.94        0.91      6.03 o 
   0   0  24       63.66       65.68      8.84 o 
   1   0  24        4.35        3.31      5.76 o 
   2   0  24        5.30       -3.12      6.97 o 
  -7   1  24       16.92       16.97      8.77 o 
  -6   1  24       31.61       32.50      5.17 o 
  -5   1  24       27.05       25.48      4.88 o 
  -4   1  24        0.06        3.71      3.71 o 
  -3   1  24       34.17       35.94      4.89 o 
  -2   1  24        0.05        3.53      3.77 o 
  -1   1  24        8.38        4.64      3.89 o 
   0   1  24       18.68       17.80      5.30 o 
   1   1  24        5.30        9.35      5.41 o 
   2   1  24       37.57       39.34      7.38 o 
  -6   2  24       27.10       25.54      6.43 o 
  -5   2  24       30.82       35.95      5.98 o 
  -4   2  24       21.91       32.06      5.89 o 
  -3   2  24       19.49       23.41      5.39 o 
  -2   2  24        2.77        0.20      3.85 o 
  -1   2  24        0.00       -1.37      4.05 o 
   0   2  24       19.04       26.34      5.05 o 
   1   2  24        1.28       -3.59      4.67 o 
  -4   3  24       61.12       59.84     10.90 o 
  -3   3  24        1.47        0.32      4.75 o 
  -2   3  24        0.15       -2.14      5.20 o 
  -1   3  24       31.59       24.07      7.66 o 
  -6   1  25        0.18        3.79      4.87 o 
  -5   1  25       19.71       20.77      5.31 o 
  -4   1  25        0.42        1.50      4.17 o 
  -3   1  25       13.67        7.25      4.32 o 
  -2   1  25       19.69       24.89      5.14 o 
  -1   1  25        0.00        3.55      4.64 o 
   0   1  25       52.53       50.22      7.33 o 
   1   1  25       44.84       58.91      7.52 o 
  -5   2  25        0.95        0.88      5.68 o 
  -4   2  25       11.63       13.81      6.22 o 
  -3   2  25       50.85       61.85      8.14 o 
  -2   2  25        2.91        4.15      5.06 o 
  -1   2  25        2.67       -1.47      4.42 o 
   0   2  25       68.17       73.16      6.88 o 
  -6   0  26       35.11       52.02     13.69 o 
  -5   0  26       76.76       68.78     11.77 o 
  -4   0  26       17.05       20.45     10.67 o 
  -3   0  26       82.62       77.01     11.95 o 
  -2   0  26        8.52        3.77      7.96 o 
  -1   0  26       37.93       44.56     10.95 o 
   0   0  26       79.16       86.36     13.02 o 
  -5   1  26        8.12        4.96      5.13 o 
  -4   1  26        0.03       -0.83      4.74 o 
  -3   1  26       40.68       52.15      7.58 o 
  -2   1  26        9.93       18.15      5.64 o 
  -1   1  26      119.70      122.48      8.81 o 
                                                 
